# Supplementary material for: Metagenomics of the Water Column in the Pristine Upper Course of the Amazon River
Source: PLoS One. 2011 Aug 19;6(8):e23785. doi: 10.1371/journal.pone.0023785 (PMC3158796; doi:10.1371/journal.pone.0023785)
Supplement: File S1 — The file contains the results of the STAMP comparison of the Amazon dataset versus the other datasets (Lake Gatun, Deep Chlorophyll Maximum and 3 GOS samples GS15, GS16 and GS26). (XLSX) [file pone.0023785.s011.xlsx]

## Sheet: README
This file contains the results of the comparisons of SEED subsystems identified in the Amazon dataset to other selected metagenomic datasets
The results were computed using the STAMP software (Parks and Beiko., 2010). For details of the parameters for statistical comparison please see the METHODS section of the manuscript
There are 5 pairwise comparisons in the FILE.
Amazon vs Lake Gatun
Amazon vs Mediterranean Deep Chlorophyll Maximum
Amazon vs GOS sample GS15
Amazon vs GOS sample GS16
Amazon vs GOS sample GS26
Column Number	Column Heading	Explanation
1	Subsystem Hierarchy 1	Topmost classification level of subsytem in the SEED database, e.g.Motility and Chemotaxis
2	Subsystem Hierarchy 2	Second classification level of subsystem e.g. Flagellar Motility in Prokaryota
3	Subsystem Name	Name of the subsystem e.g. Flagellum
4	amazon-metabolic-profile	Number of reads in Amazon Dataset that are ascribed to this subsytem
5	gatun-metabolic-profile	Number of reads in Lake Gatun Dataset that are ascribed to this subsytem
6	Parent seq. 1	Total number of reads assigned to a subsystem in the Amazon dataset
7	Parent seq. 2	Total number of reads assigned to a subsystem in the Lake Gatun dataset
8	Rel. freq. 1 (%)	Relative frequency of this subsytem in 1st dataset, i.e. amazon
9	Rel. freq. 2 (%)	Relative frequency of this subsytem in 2nd dataset, i.e. Lake Gatun
10	amazon%	Relative frequency of this subsytem in 1st dataset, i.e. amazon (same as above, just more informative column names)
11	gatun%	Relative frequency of this subsytem in 2nd dataset, i.e. Lake Gatun
12	diff %	Difference in relative frequencies of the two datasets, specifically, column 10 - column 11
13	p-values	p values
14	p-values (corrected)	corrected p values
15	Effect size	Same as column 12
16	95.0% lower CI	95.0% lower Confidence Interval
17	95.0% upper CI	95.0% upper Confidence Interval
Moreover, the subsytems that are in RED are more abundant in the Amazon relative to the other dataset while the ones that are GREEN are more abundant in the other dataset. Only the significantly different subsytems are shown in these tables. For details on how the comparisons were done please refer to the METHODS section.

## Sheet: amazon-gatun
Subsystem Hierarchy 1	Subsystem Hierarchy 2	Subsystem Name	amazon-metabolic-profile	gatun-metabolic-profile	Parent seq. 1	Parent seq. 2	Rel. freq. 1 (%)	Rel. freq. 2 (%)	amazon%	gatun%	diff %	p-values	p-values (corrected)	Effect size	95.0% lower CI	95.0% upper CI
Unclassified	Unclassified	CBSS-83332.1.peg.3803	452	73	52885	19940	0.854685	0.366098	0.854685	0.366098	0.488586	1.47528e-13	6.82306e-12	0.488586	0.368415	0.599656
Virulence	Resistance to antibiotics and toxic compounds	Cobalt-zinc-cadmium_resistance	432	77	52885	19940	0.816867	0.386158	0.816867	0.386158	0.430708	6.26878e-11	1.24146e-09	0.430708	0.309842	0.542043
DNA Metabolism	DNA repair	DNA_repair,_bacterial	355	51	52885	19940	0.671268	0.255767	0.671268	0.255767	0.415501	7.13352e-13	2.82543e-11	0.415501	0.31147	0.510944
Cofactors, Vitamins, Prosthetic Groups, Pigments	Tetrapyrroles	Heme_and_Siroheme_Biosynthesis	332	53	52885	19940	0.627777	0.265797	0.627777	0.265797	0.36198	1.93019e-10	3.44027e-09	0.36198	0.258326	0.456577
Potassium metabolism	Potassium metabolism	Glutathione-regulated_potassium-efflux_system_and_associated_functions	195	18	52885	19940	0.368725	0.0902708	0.368725	0.0902708	0.278454	7.89603e-12	2.16516e-10	0.278454	0.207283	0.343008
Virulence	Resistance to antibiotics and toxic compounds	Acriflavin_resistance_cluster	172	13	52885	19940	0.325234	0.0651956	0.325234	0.0651956	0.260038	3.76685e-12	1.11898e-10	0.260038	0.19542	0.318909
Stress Response	Stress Response	Copper_homeostasis	182	18	52885	19940	0.344143	0.0902708	0.344143	0.0902708	0.253872	1.57742e-10	2.95949e-09	0.253872	0.183869	0.316941
Motility and Chemotaxis	Flagellar motility in Prokaryota	Flagellum	175	17	52885	19940	0.330907	0.0852558	0.330907	0.0852558	0.245651	3.18426e-10	5.15952e-09	0.245651	0.177142	0.307302
DNA Metabolism	DNA replication	DNA_topoisomerases,_Type_II,_ATP-dependent	236	40	52885	19940	0.446251	0.200602	0.446251	0.200602	0.245649	4.46661e-07	4.19004e-06	0.245649	0.155713	0.326254
Metabolism of Aromatic Compounds	Metabolism of central aromatic intermediates	Phenylacetate_pathway_of_aromatic_compound_degradation	219	35	52885	19940	0.414106	0.175527	0.414106	0.175527	0.238579	2.96764e-07	2.93855e-06	0.238579	0.153049	0.315034
Clustering-based subsystems	Probably GTP or GMP signaling related	CBSS-176299.4.peg.1292	153	11	52885	19940	0.289307	0.0551655	0.289307	0.0551655	0.234141	2.75787e-11	6.14437e-10	0.234141	0.173392	0.289335
Nitrogen Metabolism	Nitrogen Metabolism	Nitrate_and_nitrite_ammonification	136	5	52885	19940	0.257162	0.0250752	0.257162	0.0250752	0.232087	1.53125e-13	6.82306e-12	0.232087	0.180067	0.281167
Respiration	Electron donating reactions	Respiratory_dehydrogenases_1	161	16	52885	19940	0.304434	0.0802407	0.304434	0.0802407	0.224193	1.827e-09	2.24576e-08	0.224193	0.157878	0.283538
Amino Acids and Derivatives	Proline and 4-hydroxyproline	Proline,_4-hydroxyproline_uptake_and_utilization	182	25	52885	19940	0.344143	0.125376	0.344143	0.125376	0.218767	1.22565e-07	1.24831e-06	0.218767	0.143176	0.285946
Clustering-based subsystems	Putative asociate of RNA polymerase sigma-54 factor rpoN	CBSS-316057.3.peg.1308	132	9	52885	19940	0.249598	0.0451354	0.249598	0.0451354	0.204463	4.76936e-10	6.29617e-09	0.204463	0.148099	0.255459
RNA Metabolism	RNA processing and modification	tRNA_modification_E.coli	114	6	52885	19940	0.215562	0.0300903	0.215562	0.0300903	0.185472	4.2168e-10	6.01267e-09	0.185472	0.134825	0.231752
Clustering-based subsystems	Tricarboxylate transporter	CBSS-49338.1.peg.459	153	21	52885	19940	0.289307	0.105316	0.289307	0.105316	0.183991	1.40723e-06	1.09051e-05	0.183991	0.114094	0.245467
Amino Acids and Derivatives	Arginine; urea cycle, polyamines	Urea_decomposition	136	16	52885	19940	0.257162	0.0802407	0.257162	0.0802407	0.176921	5.84705e-07	5.08717e-06	0.176921	0.11302	0.233076
Unclassified	Unclassified	Branched_chain_amino_acid_degradation_regulons	167	28	52885	19940	0.31578	0.140421	0.31578	0.140421	0.175358	1.77752e-05	0.000105606	0.175358	0.0987635	0.242655
Unclassified	Unclassified	CBSS-393121.3.peg.1913	111	8	52885	19940	0.209889	0.0401204	0.209889	0.0401204	0.169769	2.13795e-08	2.38161e-07	0.169769	0.11697	0.216912
Fatty Acids and Lipids	Phospholipids	Glycerolipid_and_Glycerophospholipid_Metabolism_in_Bacteria	154	25	52885	19940	0.291198	0.125376	0.291198	0.125376	0.165822	2.33536e-05	0.000136473	0.165822	0.0926081	0.229873
Cell Wall and Capsule	Cell Wall and Capsule	UDP-N-acetylmuramate_from_Fructose-6-phosphate_Biosynthesis	163	29	52885	19940	0.308216	0.145436	0.308216	0.145436	0.16278	6.5294e-05	0.000318841	0.16278	0.0857745	0.230227
Sulfur Metabolism	Organic sulfur assimilation	Alkanesulfonate_assimilation	107	8	52885	19940	0.202326	0.0401204	0.202326	0.0401204	0.162205	4.70068e-08	4.92839e-07	0.162205	0.109878	0.20871
Unclassified	Unclassified	YgfZ-Fe-S	136	19	52885	19940	0.257162	0.0952859	0.257162	0.0952859	0.161876	7.79836e-06	5.14794e-05	0.161876	0.0952561	0.219987
Macromolecular Synthesis	Control of Macromolecuar Synthesis	CBSS-243277.1.peg.511	137	21	52885	19940	0.259053	0.105316	0.259053	0.105316	0.153737	3.30145e-05	0.000175652	0.153737	0.0852931	0.213263
Cofactors, Vitamins, Prosthetic Groups, Pigments	Folate and pterines	YgfZ	160	30	52885	19940	0.302543	0.150451	0.302543	0.150451	0.152092	0.000224115	0.000897647	0.152092	0.0745988	0.2198
Cell Wall and Capsule	Gram-Negative cell wall components	KDO2-Lipid_A_biosynthesis	102	9	52885	19940	0.192871	0.0451354	0.192871	0.0451354	0.147736	5.85108e-07	5.08717e-06	0.147736	0.0947889	0.194146
Nucleosides and Nucleotides	Nucleosides and Nucleotides	Hydantoin_metabolism	107	11	52885	19940	0.202326	0.0551655	0.202326	0.0551655	0.14716	2.17005e-06	1.61158e-05	0.14716	0.0913462	0.195786
Virulence	Resistance to antibiotics and toxic compounds	Multidrug_Resistance_Efflux_Pumps	120	16	52885	19940	0.226907	0.0802407	0.226907	0.0802407	0.146667	1.76582e-05	0.000105606	0.146667	0.0843502	0.200668
Motility and Chemotaxis	Social motility and nonflagellar swimming in bacteria	Bacterial_motility:Gliding	114	14	52885	19940	0.215562	0.0702106	0.215562	0.0702106	0.145351	9.39911e-06	6.09183e-05	0.145351	0.0856136	0.197131
Motility and Chemotaxis	Motility and Chemotaxis	Bacterial_Chemotaxis	95	8	52885	19940	0.179635	0.0401204	0.179635	0.0401204	0.139515	1.14558e-06	9.07476e-06	0.139515	0.0886253	0.184043
Amino Acids and Derivatives	Lysine, threonine, methionine, and cysteine	Lysine_degradation	103	12	52885	19940	0.194762	0.0601805	0.194762	0.0601805	0.134582	1.3288e-05	8.31017e-05	0.134582	0.0781116	0.183309
Fatty Acids and Lipids	Fatty Acids and Lipids	Polyhydroxybutyrate_metabolism	132	23	52885	19940	0.249598	0.115346	0.249598	0.115346	0.134252	0.00028091	0.00108844	0.134252	0.0645834	0.194443
Amino Acids and Derivatives	Alanine, serine, and glycine	Serine_Biosynthesis	114	17	52885	19940	0.215562	0.0852558	0.215562	0.0852558	0.130306	0.000111246	0.000489577	0.130306	0.0676365	0.184165
Sulfur Metabolism	Inorganic sulfur assimilation	Inorganic_Sulfur_Assimilation	128	23	52885	19940	0.242035	0.115346	0.242035	0.115346	0.126689	0.000489154	0.00172643	0.126689	0.0573799	0.186385
Metabolism of Aromatic Compounds	Peripheral pathways for catabolism of aromatic compounds	Phenylpropanoid_compound_degradation	79	5	52885	19940	0.149381	0.0250752	0.149381	0.0250752	0.124306	9.48473e-07	7.86368e-06	0.124306	0.0795881	0.163754
Metabolism of Aromatic Compounds	Metabolism of Aromatic Compounds	Benzoate_transport_and_degradation_cluster	99	13	52885	19940	0.187199	0.0651956	0.187199	0.0651956	0.122003	7.25039e-05	0.000331353	0.122003	0.0648937	0.170842
Metabolism of Aromatic Compounds	Peripheral pathways for catabolism of aromatic compounds	Benzoate_degradation	90	10	52885	19940	0.170181	0.0501505	0.170181	0.0501505	0.12003	2.65142e-05	0.000150024	0.12003	0.0672953	0.165206
DNA Metabolism	DNA repair	DNA_Repair_Base_Excision	99	14	52885	19940	0.187199	0.0702106	0.187199	0.0702106	0.116988	0.000186234	0.000781025	0.116988	0.0588274	0.166554
Protein Metabolism	Protein degradation	Protein_degradation	90	11	52885	19940	0.170181	0.0551655	0.170181	0.0551655	0.115015	7.62983e-05	0.00034428	0.115015	0.0611144	0.160941
Clustering-based subsystems	Fatty acid metabolic cluster	CBSS-218491.3.peg.427	78	8	52885	19940	0.14749	0.0401204	0.14749	0.0401204	0.107369	5.11309e-05	0.000268039	0.107369	0.0585715	0.148913
Sulfur Metabolism	Organic sulfur assimilation	Utilization_of_glutathione_as_a_sulphur_source	67	4	52885	19940	0.12669	0.0200602	0.12669	0.0200602	0.10663	6.05349e-06	4.23116e-05	0.10663	0.0651942	0.142941
Sulfur Metabolism	Sulfur Metabolism	Sulfur_oxidation	80	10	52885	19940	0.151272	0.0501505	0.151272	0.0501505	0.101121	0.000318704	0.0012086	0.101121	0.0495613	0.144591
Protein Metabolism	Secretion	General_Secretion_Pathway	68	6	52885	19940	0.128581	0.0300903	0.128581	0.0300903	0.0984906	6.51724e-05	0.000318841	0.0984906	0.0537713	0.136544
Metabolism of Aromatic Compounds	Metabolism of central aromatic intermediates	Central_meta-cleavage_pathway_of_aromatic_compound_degradation	73	8	52885	19940	0.138035	0.0401204	0.138035	0.0401204	0.097915	0.00015442	0.000663205	0.097915	0.0497446	0.138533
Membrane Transport	Membrane Transport	Potassium_homeostasis	67	6	52885	19940	0.12669	0.0300903	0.12669	0.0300903	0.0965997	6.5163e-05	0.000318841	0.0965997	0.0520158	0.134452
Clustering-based subsystems	Biosynthesis of galactoglycans and related lipopolysacharides	CBSS-258594.1.peg.3339	64	5	52885	19940	0.121017	0.0250752	0.121017	0.0250752	0.0959421	6.01082e-05	0.000306097	0.0959421	0.0533072	0.132374
Unclassified	Unclassified	CBSS-412883.3.peg.2513	73	9	52885	19940	0.138035	0.0451354	0.138035	0.0451354	0.0929	0.000447491	0.00164451	0.0929	0.0434268	0.134323
Virulence	Type III, Type IV, ESAT secretion systems	Type_IV_pilus	54	2	52885	19940	0.102108	0.0100301	0.102108	0.0100301	0.0920783	6.68031e-06	4.57949e-05	0.0920783	0.0564138	0.124195
Carbohydrates	Di- and oligosaccharides	Trehalose_Biosynthesis	80	12	52885	19940	0.151272	0.0601805	0.151272	0.0601805	0.0910911	0.00143489	0.00444827	0.0910911	0.0371841	0.136122
Amino Acids and Derivatives	Aromatic amino acids and derivatives	Aromatic_amino_acid_interconversions_with_aryl_acids	69	8	52885	19940	0.130472	0.0401204	0.130472	0.0401204	0.0903514	0.000458597	0.00166813	0.0903514	0.042687	0.130211
Clustering-based subsystems	Clustering-based subsystems	CBSS-316273.3.peg.227	63	6	52885	19940	0.119126	0.0300903	0.119126	0.0300903	0.0890361	0.000205663	0.000833101	0.0890361	0.0449964	0.126069
Clustering-based subsystems	Clustering-based subsystems	CBSS-228410.1.peg.134	63	6	52885	19940	0.119126	0.0300903	0.119126	0.0300903	0.0890361	0.000205663	0.000833101	0.0890361	0.0449964	0.126069
Respiration	Electron accepting reactions	Terminal_cytochrome_oxidases	81	13	52885	19940	0.153163	0.0651956	0.153163	0.0651956	0.0879669	0.00243256	0.00705254	0.0879669	0.0328285	0.133943
Clustering-based subsystems	Clustering-based subsystems	CBSS-342610.3.peg.1794	71	10	52885	19940	0.134254	0.0501505	0.134254	0.0501505	0.0841031	0.00165218	0.00503379	0.0841031	0.0336165	0.125968
Respiration	Respiration	Biogenesis_of_cbb3-type_cytochrome_c_oxidases	81	14	52885	19940	0.153163	0.0702106	0.153163	0.0702106	0.0829519	0.00536452	0.014061	0.0829519	0.0267254	0.1297
Carbohydrates	Fermentation	Fermentations:_Lactate	57	6	52885	19940	0.107781	0.0300903	0.107781	0.0300903	0.0776908	0.000944316	0.00308826	0.0776908	0.0344756	0.113453
Membrane Transport	ABC transporters	Transport_of_Nickel_and_Cobalt	71	12	52885	19940	0.134254	0.0601805	0.134254	0.0601805	0.074073	0.00658084	0.0167563	0.074073	0.0211917	0.117556
Cell Wall and Capsule	Gram-Negative cell wall components	Lipid_A-Ara4N_pathway_(_Polymyxin_resistance_)	63	9	52885	19940	0.119126	0.0451354	0.119126	0.0451354	0.073991	0.00338492	0.00921088	0.073991	0.0257553	0.113524
Amino Acids and Derivatives	Proline and 4-hydroxyproline	Proline_Synthesis	56	7	52885	19940	0.10589	0.0351053	0.10589	0.0351053	0.0707848	0.00268996	0.00759612	0.0707848	0.0262136	0.10719
Nitrogen Metabolism	Nitrogen Metabolism	Cyanate_hydrolysis	53	6	52885	19940	0.100217	0.0300903	0.100217	0.0300903	0.0701272	0.00191492	0.00573625	0.0701272	0.0274671	0.105013
Unclassified	Unclassified	USS-DB-7	57	9	52885	19940	0.107781	0.0451354	0.107781	0.0451354	0.0626456	0.0121999	0.0282395	0.0626456	0.0151616	0.100991
Stress Response	Oxidative stress	Glutathione_Redox_Metabolism	54	8	52885	19940	0.102108	0.0401204	0.102108	0.0401204	0.061988	0.00970693	0.0230682	0.061988	0.0162522	0.0988375
Carbohydrates	Monosaccharides	Xylose_utilization	79	63	52885	19940	0.149381	0.315948	0.149381	0.315948	-0.166567	1.75232e-05	0.000105606	-0.166567	-0.259418	-0.0884839
Carbohydrates	Sugar alcohols	Di-Inositol-Phosphate_biosynthesis	56	55	52885	19940	0.10589	0.275827	0.10589	0.275827	-0.169937	9.48573e-07	7.86368e-06	-0.169937	-0.256424	-0.0987158
Virulence	Resistance to antibiotics and toxic compounds	Tetracycline_resistance,_ribosome_protection_type	78	64	52885	19940	0.14749	0.320963	0.14749	0.320963	-0.173473	7.19175e-06	4.83707e-05	-0.173473	-0.266835	-0.0949477
Unclassified	Unclassified	Iron-sulfur_cluster_assembly	80	68	52885	19940	0.151272	0.341023	0.151272	0.341023	-0.189751	1.75397e-06	1.3303e-05	-0.189751	-0.28551	-0.108911
Clustering-based subsystems	Related to N-acetylglucosamine utilization subsystem?	CBSS-176279.3.peg.298	94	75	52885	19940	0.177744	0.376128	0.177744	0.376128	-0.198384	2.34534e-06	1.70621e-05	-0.198384	-0.298825	-0.112699
Amino Acids and Derivatives	Branched-chain amino acids	Valine_degradation	44	59	52885	19940	0.0831994	0.295888	0.0831994	0.295888	-0.212688	2.26354e-10	3.84232e-09	-0.212688	-0.300839	-0.140432
Cofactors, Vitamins, Prosthetic Groups, Pigments	Quinone cofactors	Menaquinone_and_Phylloquinone_Biosynthesis	62	70	52885	19940	0.117236	0.351053	0.117236	0.351053	-0.233818	4.94551e-10	6.29617e-09	-0.233818	-0.329553	-0.15363
Respiration	Respiration	Biogenesis_of_c-type_cytochromes	58	72	52885	19940	0.109672	0.361083	0.109672	0.361083	-0.251411	1.87131e-11	4.76475e-10	-0.251411	-0.348008	-0.170551
Cofactors, Vitamins, Prosthetic Groups, Pigments	Pyridoxine	Pyridoxin_(Vitamin_B6)_Biosynthesis	85	85	52885	19940	0.160726	0.426279	0.160726	0.426279	-0.265553	4.14374e-10	6.01267e-09	-0.265553	-0.370613	-0.175764
Clustering-based subsystems	Clustering-based subsystems	Competence_or_DNA_damage-inducible_protein_CinA_and_related_protein_families	141	135	52885	19940	0.266616	0.677031	0.266616	0.677031	-0.410415	3.10397e-14	1.84412e-12	-0.410415	-0.540575	-0.295355
Photosynthesis	Electron transport and photophosphorylation	Photosystem_II	26	116	52885	19940	0.0491633	0.581745	0.0491633	0.581745	-0.532582	2.36851e-41	8.44305e-39	-0.532582	-0.649125	-0.433453
Nucleosides and Nucleotides	Pyrimidines	pyrimidine_conversions	334	262	52885	19940	0.631559	1.31394	0.631559	1.31394	-0.682383	3.74124e-18	2.66729e-16	-0.682383	-0.861882	-0.517303
Protein Metabolism	Protein folding	GroEL_GroES	342	283	52885	19940	0.646686	1.41926	0.646686	1.41926	-0.772572	8.3985e-22	7.48455e-20	-0.772572	-0.958052	-0.601605
Protein Metabolism	Protein biosynthesis	Ribosome_SSU_bacterial	462	405	52885	19940	0.873594	2.03109	0.873594	2.03109	-1.1575	3.33879e-34	3.96727e-32	-1.1575	-1.37629	-0.953152
Protein Metabolism	Protein biosynthesis	Ribosome_LSU_bacterial	673	534	52885	19940	1.27257	2.67803	1.27257	2.67803	-1.40546	1.46569e-36	2.61238e-34	-1.40546	-1.65632	-1.16859

## Sheet: amazon-dcm
Subsystem Hierarchy 1	Subsystem Hierarchy 2	Subsystem Name	amazon-metabolic-profile	dcm-metabolic-profile	Parent seq. 1	Parent seq. 2	Rel. freq. 1 (%)	Rel. freq. 2 (%)	amazon%	dcm%	diff%	p-values	p-values (corrected)	Effect size	95.0% lower CI	95.0% upper CI
Virulence	Resistance to antibiotics and toxic compounds	Cobalt-zinc-cadmium_resistance	432	18	52885	32695	0.816867	0.0550543	0.816867	0.0550543	0.761812	7.31039e-67	6.05138e-65	0.761812	0.681919	0.844686
Cell Division and Cell Cycle	Cell cycle in Prokaryota	Bacterial_Cell_Division	403	71	52885	32695	0.762031	0.217159	0.762031	0.217159	0.544872	1.13059e-28	3.1196e-27	0.544872	0.454342	0.634699
Carbohydrates	Central carbohydrate metabolism	Entner-Doudoroff_Pathway	361	63	52885	32695	0.682613	0.19269	0.682613	0.19269	0.489923	4.31762e-26	1.07221e-24	0.489923	0.40428	0.574897
Unclassified	Unclassified	CBSS-83332.1.peg.3803	452	128	52885	32695	0.854685	0.391497	0.854685	0.391497	0.463188	9.25388e-17	9.19219e-16	0.463188	0.358018	0.566135
Metabolism of Aromatic Compounds	Metabolism of central aromatic intermediates	Phenylacetate_pathway_of_aromatic_compound_degradation	219	38	52885	32695	0.414106	0.116226	0.414106	0.116226	0.29788	1.96593e-16	1.80817e-15	0.29788	0.230821	0.364293
DNA Metabolism	DNA replication	DNA_topoisomerases,_Type_II,_ATP-dependent	236	50	52885	32695	0.446251	0.152929	0.446251	0.152929	0.293323	3.78424e-14	2.47303e-13	0.293323	0.221169	0.364204
RNA Metabolism	RNA processing and modification	RNA_processing_and_degradation,_bacterial	209	48	52885	32695	0.395197	0.146811	0.395197	0.146811	0.248386	1.77741e-11	8.65469e-11	0.248386	0.179244	0.315996
Potassium metabolism	Potassium metabolism	Glutathione-regulated_potassium-efflux_system_and_associated_functions	195	42	52885	32695	0.368725	0.12846	0.368725	0.12846	0.240265	1.00021e-11	5.17469e-11	0.240265	0.174258	0.304944
Stress Response	Stress Response	Copper_homeostasis	182	34	52885	32695	0.344143	0.103991	0.344143	0.103991	0.240152	8.0742e-13	5.01273e-12	0.240152	0.178019	0.301404
Clustering-based subsystems	Putative asociate of RNA polymerase sigma-54 factor rpoN	CBSS-316057.3.peg.1308	132	6	52885	32695	0.249598	0.0183514	0.249598	0.0183514	0.231247	1.19061e-20	1.73922e-19	0.231247	0.186567	0.278596
Nitrogen Metabolism	Nitrogen Metabolism	Nitrate_and_nitrite_ammonification	136	11	52885	32695	0.257162	0.0336443	0.257162	0.0336443	0.223517	1.6119e-17	1.8195e-16	0.223517	0.175732	0.27274
Virulence	Resistance to antibiotics and toxic compounds	Multidrug_Resistance_Efflux_Pumps	120	2	52885	32695	0.226907	0.00611714	0.226907	0.00611714	0.22079	1.28142e-22	2.27299e-21	0.22079	0.180318	0.26539
Fatty Acids and Lipids	Fatty Acids and Lipids	Polyhydroxybutyrate_metabolism	132	15	52885	32695	0.249598	0.0458786	0.249598	0.0458786	0.20372	3.70761e-14	2.47303e-13	0.20372	0.15458	0.253414
Sulfur Metabolism	Inorganic sulfur assimilation	Inorganic_Sulfur_Assimilation	128	13	52885	32695	0.242035	0.0397614	0.242035	0.0397614	0.202273	9.19016e-15	6.52064e-14	0.202273	0.15458	0.250819
Sulfur Metabolism	Organic sulfur assimilation	Alkanesulfonate_assimilation	107	1	52885	32695	0.202326	0.00305857	0.202326	0.00305857	0.199267	2.36109e-21	3.6646e-20	0.199267	0.161614	0.241494
Unclassified	Unclassified	YgfZ-Fe-S	136	23	52885	32695	0.257162	0.0703471	0.257162	0.0703471	0.186815	6.88802e-11	3.11005e-10	0.186815	0.133759	0.239281
Clustering-based subsystems	Fatty acid metabolic cluster	CBSS-246196.1.peg.364	178	53	52885	32695	0.336579	0.162104	0.336579	0.162104	0.174475	8.76978e-07	2.15627e-06	0.174475	0.106722	0.239853
Metabolism of Aromatic Compounds	Peripheral pathways for catabolism of aromatic compounds	Benzoate_degradation	90	0	52885	32695	0.170181	0	0.170181	0	0.170181	1.71512e-19	2.24169e-18	0.170181	0.136384	0.209114
Metabolism of Aromatic Compounds	Metabolism of Aromatic Compounds	Benzoate_transport_and_degradation_cluster	99	6	52885	32695	0.187199	0.0183514	0.187199	0.0183514	0.168847	1.33921e-14	9.23806e-14	0.168847	0.129027	0.210683
Respiration	Respiration	Biogenesis_of_cbb3-type_cytochrome_c_oxidases	81	1	52885	32695	0.153163	0.00305857	0.153163	0.00305857	0.150104	4.75307e-16	3.93448e-15	0.150104	0.116976	0.187412
Respiration	Electron accepting reactions	Terminal_cytochrome_oxidases	81	1	52885	32695	0.153163	0.00305857	0.153163	0.00305857	0.150104	4.75307e-16	3.93448e-15	0.150104	0.116976	0.187412
Metabolism of Aromatic Compounds	Peripheral pathways for catabolism of aromatic compounds	Phenylpropanoid_compound_degradation	79	0	52885	32695	0.149381	0	0.149381	0	0.149381	4.72078e-17	5.09707e-16	0.149381	0.11764	0.186115
Amino Acids and Derivatives	Lysine, threonine, methionine, and cysteine	Lysine_degradation	103	15	52885	32695	0.194762	0.0458786	0.194762	0.0458786	0.148884	1.51484e-09	5.08358e-09	0.148884	0.103568	0.194025
Virulence	Resistance to antibiotics and toxic compounds	Tetracycline_resistance,_ribosome_protection_type	78	0	52885	32695	0.14749	0	0.14749	0	0.14749	8.69241e-17	8.99422e-16	0.14749	0.115942	0.184017
Clustering-based subsystems	Clustering-based subsystems	CBSS-281090.3.peg.464	95	12	52885	32695	0.179635	0.0367029	0.179635	0.0367029	0.142932	7.1136e-10	2.59786e-09	0.142932	0.100279	0.185801
RNA Metabolism	RNA processing and modification	tRNA_modification_E.coli	114	25	52885	32695	0.215562	0.0764643	0.215562	0.0764643	0.139098	2.84202e-07	7.5889e-07	0.139098	0.087854	0.188936
Nucleosides and Nucleotides	Nucleosides and Nucleotides	Hydantoin_metabolism	107	21	52885	32695	0.202326	0.06423	0.202326	0.06423	0.138096	1.23785e-07	3.49316e-07	0.138096	0.0894454	0.185682
DNA Metabolism	DNA Metabolism	Restriction-Modification_System	89	11	52885	32695	0.16829	0.0336443	0.16829	0.0336443	0.134645	1.51373e-09	5.08358e-09	0.134645	0.0934193	0.176136
Motility and Chemotaxis	Motility and Chemotaxis	Bacterial_Chemotaxis	95	15	52885	32695	0.179635	0.0458786	0.179635	0.0458786	0.133756	1.80321e-08	5.39514e-08	0.133756	0.0895446	0.177548
Sulfur Metabolism	Sulfur Metabolism	Sulfur_oxidation	80	6	52885	32695	0.151272	0.0183514	0.151272	0.0183514	0.13292	4.02339e-11	1.88517e-10	0.13292	0.096148	0.171177
Amino Acids and Derivatives	Arginine; urea cycle, polyamines	Arginine_and_Ornithine_Degradation	83	9	52885	32695	0.156944	0.0275271	0.156944	0.0275271	0.129417	1.07701e-09	3.7147e-09	0.129417	0.0902638	0.16917
Amino Acids and Derivatives	Aromatic amino acids and derivatives	Chorismate_Synthesis	91	16	52885	32695	0.172071	0.0489371	0.172071	0.0489371	0.123134	2.1263e-07	5.867e-07	0.123134	0.0789756	0.166548
Metabolism of Aromatic Compounds	Metabolism of central aromatic intermediates	Central_meta-cleavage_pathway_of_aromatic_compound_degradation	73	5	52885	32695	0.138035	0.0152929	0.138035	0.0152929	0.122743	1.97461e-10	8.0387e-10	0.122743	0.087855	0.159281
Carbohydrates	Monosaccharides	Xylose_utilization	79	9	52885	32695	0.149381	0.0275271	0.149381	0.0275271	0.121854	6.91011e-09	2.20001e-08	0.121854	0.0833295	0.160836
Cell Wall and Capsule	Gram-Negative cell wall components	Lipopolysaccharide_assembly	73	6	52885	32695	0.138035	0.0183514	0.138035	0.0183514	0.119684	7.56834e-10	2.72387e-09	0.119684	0.0840899	0.156524
Carbohydrates	Sugar alcohols	Hexitol_degradation	114	32	52885	32695	0.215562	0.0978743	0.215562	0.0978743	0.117688	3.62303e-05	6.29174e-05	0.117688	0.0636309	0.16955
Cell Wall and Capsule	Gram-Negative cell wall components	Lipid_A-Ara4N_pathway_(_Polymyxin_resistance_)	63	1	52885	32695	0.119126	0.00305857	0.119126	0.00305857	0.116068	1.97105e-12	1.11566e-11	0.116068	0.0864182	0.149493
Cell Wall and Capsule	Capsular and extracellular polysacchrides	dTDP-rhamnose_synthesis	88	17	52885	32695	0.166399	0.0519957	0.166399	0.0519957	0.114403	1.4782e-06	3.46308e-06	0.114403	0.0701606	0.157612
Clustering-based subsystems	Clustering-based subsystems	CBSS-320372.3.peg.6046	99	24	52885	32695	0.187199	0.0734057	0.187199	0.0734057	0.113793	1.01489e-05	1.96899e-05	0.113793	0.0648322	0.161022
Sulfur Metabolism	Organic sulfur assimilation	Utilization_of_glutathione_as_a_sulphur_source	67	5	52885	32695	0.12669	0.0152929	0.12669	0.0152929	0.111397	2.37336e-09	7.65434e-09	0.111397	0.0775673	0.146659
Regulation and Cell signaling	Regulation and Cell signaling	Stringent_Response,_(p)ppGpp_metabolism	61	2	52885	32695	0.115345	0.00611714	0.115345	0.00611714	0.109227	8.23711e-11	3.65277e-10	0.109227	0.0790007	0.142373
Amino Acids and Derivatives	Aromatic amino acids and derivatives	Aromatic_amino_acid_interconversions_with_aryl_acids	69	7	52885	32695	0.130472	0.02141	0.130472	0.02141	0.109062	1.79389e-08	5.39514e-08	0.109062	0.0734641	0.145381
Unclassified	Unclassified	CBSS-393121.3.peg.1913	111	33	52885	32695	0.209889	0.100933	0.209889	0.100933	0.108957	0.00013998	0.000218628	0.108957	0.0548572	0.160674
Protein Metabolism	Secretion	General_Secretion_Pathway	68	7	52885	32695	0.128581	0.02141	0.128581	0.02141	0.107171	2.90094e-08	8.47529e-08	0.107171	0.0717436	0.143279
Amino Acids and Derivatives	Histidine Metabolism	Histidine_Degradation	101	29	52885	32695	0.19098	0.0886986	0.19098	0.0886986	0.102282	0.000133216	0.00020938	0.102282	0.0509533	0.151338
Carbohydrates	Central carbohydrate metabolism	Embden-Meyerhof_and_Gluconeogenesis_Archaeal	101	29	52885	32695	0.19098	0.0886986	0.19098	0.0886986	0.102282	0.000133216	0.00020938	0.102282	0.0509533	0.151338
Unclassified	Unclassified	USS-DB-7	57	2	52885	32695	0.107781	0.00611714	0.107781	0.00611714	0.101664	4.09868e-10	1.59037e-09	0.101664	0.0722403	0.133865
Membrane Transport	ABC transporters	ABC_transporter_glutamate_aspartate_(TC_3.A.1.3.4)	55	1	52885	32695	0.103999	0.00305857	0.103999	0.00305857	0.100941	8.89389e-11	3.87482e-10	0.100941	0.0729534	0.132466
Virulence	Type III, Type IV, ESAT secretion systems	Type_IV_pilus	54	1	52885	32695	0.102108	0.00305857	0.102108	0.00305857	0.0990498	1.52598e-10	6.31585e-10	0.0990498	0.0712761	0.130328
Stress Response	Stress Response	Carbon_Starvation	55	3	52885	32695	0.103999	0.00917571	0.103999	0.00917571	0.0948235	1.19233e-08	3.70118e-08	0.0948235	0.0648765	0.126736
Carbohydrates	Fermentation	Acetoin,_butanediol_metabolism	69	12	52885	32695	0.130472	0.0367029	0.130472	0.0367029	0.0937689	5.42478e-06	1.13206e-05	0.0937689	0.0550202	0.131766
Carbohydrates	Sugar alcohols	Di-Inositol-Phosphate_biosynthesis	56	4	52885	32695	0.10589	0.0122343	0.10589	0.0122343	0.0936559	3.02645e-08	8.73916e-08	0.0936559	0.0626502	0.126117
Unclassified	Unclassified	CBSS-412883.3.peg.2513	73	15	52885	32695	0.138035	0.0458786	0.138035	0.0458786	0.0921568	2.27389e-05	4.15207e-05	0.0921568	0.0511038	0.131966
Stress Response	Oxidative stress	Glutathione_Redox_Metabolism	54	5	52885	32695	0.102108	0.0152929	0.102108	0.0152929	0.0868155	3.10321e-07	8.11191e-07	0.0868155	0.055375	0.119113
Amino Acids and Derivatives	Proline and 4-hydroxyproline	Proline_Synthesis	56	7	52885	32695	0.10589	0.02141	0.10589	0.02141	0.0844801	2.89078e-06	6.40962e-06	0.0844801	0.0511501	0.117935
Stress Response	Stress Response	Flavohaemoglobin	52	5	52885	32695	0.0983266	0.0152929	0.0983266	0.0152929	0.0830337	7.83007e-07	1.94447e-06	0.0830337	0.0519736	0.114847
Nitrogen Metabolism	Nitrogen Metabolism	Cyanate_hydrolysis	53	6	52885	32695	0.100217	0.0183514	0.100217	0.0183514	0.081866	2.50202e-06	5.59762e-06	0.081866	0.0498284	0.114266
RNA Metabolism	RNA processing and modification	Polyadenylation_bacterial	71	18	52885	32695	0.134254	0.0550543	0.134254	0.0550543	0.0791993	0.000412112	0.000609174	0.0791993	0.0368443	0.119656
Protein Metabolism	Protein degradation	Proteolysis_in_bacteria,_ATP-dependent	56	9	52885	32695	0.10589	0.0275271	0.10589	0.0275271	0.078363	2.88744e-05	5.15861e-05	0.078363	0.0436318	0.112531
Carbohydrates	Organic acids	Propionyl-CoA_to_Succinyl-CoA_Module	57	10	52885	32695	0.107781	0.0305857	0.107781	0.0305857	0.0771953	4.19257e-05	7.1312e-05	0.0771953	0.0416292	0.111951
Clustering-based subsystems	Clustering-based subsystems	CBSS-342610.3.peg.1794	71	21	52885	32695	0.134254	0.06423	0.134254	0.06423	0.0700236	0.00245228	0.00302977	0.0700236	0.0261503	0.11151
Cell Wall and Capsule	Capsular and extracellular polysacchrides	Sialic_Acid_Metabolism	61	17	52885	32695	0.115345	0.0519957	0.115345	0.0519957	0.0633489	0.00234167	0.00292218	0.0633489	0.0229852	0.101503
Carbohydrates	Fermentation	Fermentations:_Lactate	57	16	52885	32695	0.107781	0.0489371	0.107781	0.0489371	0.0588439	0.00366653	0.00442001	0.0588439	0.0196387	0.0958103
Amino Acids and Derivatives	Branched-chain amino acids	Isoleucine_degradation	50	13	52885	32695	0.0945448	0.0397614	0.0945448	0.0397614	0.0547833	0.00399073	0.00474177	0.0547833	0.0184612	0.089092
Protein Metabolism	Protein biosynthesis	Ribosome_biogenesis_bacterial	46	68	52885	32695	0.0869812	0.207983	0.0869812	0.207983	-0.121002	4.24652e-06	9.17002e-06	-0.121002	-0.180684	-0.0684036
Virulence	Iron Scavenging Mechanisms	Transport_of_Iron	45	69	52885	32695	0.0850903	0.211041	0.0850903	0.211041	-0.125951	1.60826e-06	3.73258e-06	-0.125951	-0.185869	-0.0732017
Unclassified	Unclassified	Selenoprotein_O	36	64	52885	32695	0.0680722	0.195749	0.0680722	0.195749	-0.127676	2.43693e-07	6.65023e-07	-0.127676	-0.184995	-0.0778507
Clustering-based subsystems	Clustering-based subsystems	EC699-706	19	54	52885	32695	0.035927	0.165163	0.035927	0.165163	-0.129236	6.68889e-10	2.47922e-09	-0.129236	-0.181126	-0.0857258
Stress Response	Periplasmic Stress	Periplasmic_Stress_Response	6	50	52885	32695	0.0113454	0.152929	0.0113454	0.152929	-0.141583	2.43424e-15	1.83183e-14	-0.141583	-0.190584	-0.102322
Carbohydrates	Organic acids	Glyoxylate_Synthesis	29	65	52885	32695	0.054836	0.198807	0.054836	0.198807	-0.143971	1.55654e-09	5.15388e-09	-0.143971	-0.200943	-0.0949625
Cell Division and Cell Cycle	Cell cycle in Prokaryota	Cyanobacterial_Circadian_Clock	7	52	52885	32695	0.0132363	0.159046	0.0132363	0.159046	-0.145809	2.32615e-15	1.8062e-14	-0.145809	-0.195721	-0.105535
Photosynthesis	Photosynthesis	Proteorhodopsin	9	54	52885	32695	0.0170181	0.165163	0.0170181	0.165163	-0.148145	9.18036e-15	6.52064e-14	-0.148145	-0.199043	-0.106664
Clustering-based subsystems	Hypothetical protein possible functionally linked with Alanyl-tRNA synthetase	CBSS-257314.1.peg.488	65	89	52885	32695	0.122908	0.272213	0.122908	0.272213	-0.149305	1.08028e-06	2.60457e-06	-0.149305	-0.217281	-0.0882313
Sulfur Metabolism	Organic sulfur assimilation	DMSP_breakdown	0	50	52885	32695	0	0.152929	0	0.152929	-0.152929	1.24563e-21	2.06222e-20	-0.152929	-0.201541	-0.115322
Membrane Transport	Membrane Transport	Transport_of_Zinc	29	75	52885	32695	0.054836	0.229393	0.054836	0.229393	-0.174557	3.46321e-12	1.86963e-11	-0.174557	-0.234927	-0.122419
Stress Response	Stress Response	Hfl_operon	43	85	52885	32695	0.0813085	0.259979	0.0813085	0.259979	-0.17867	1.18551e-10	4.98984e-10	-0.17867	-0.243489	-0.12157
Carbohydrates	Di- and oligosaccharides	Sucrose_Metabolism	94	117	52885	32695	0.177744	0.357853	0.177744	0.357853	-0.180109	5.27534e-07	1.33678e-06	-0.180109	-0.258011	-0.108869
Carbohydrates	Organic acids	Methylcitrate_cycle	65	106	52885	32695	0.122908	0.324209	0.122908	0.324209	-0.2013	3.77275e-10	1.48714e-09	-0.2013	-0.274011	-0.135894
Respiration	Electron donating reactions	Na(+)-translocating_NADH-quinone_oxidoreductase_and_rnf-like_group_of_electron_transport_complexes	5	72	52885	32695	0.00945448	0.220217	0.00945448	0.220217	-0.210763	1.45132e-24	3.00342e-23	-0.210763	-0.268011	-0.163727
Amino Acids and Derivatives	Alanine, serine, and glycine	Alanine_biosynthesis	42	102	52885	32695	0.0794176	0.311974	0.0794176	0.311974	-0.232557	2.32745e-15	1.8062e-14	-0.232557	-0.302251	-0.170981
Cofactors, Vitamins, Prosthetic Groups, Pigments	Biotin	Biotin_biosynthesis	38	102	52885	32695	0.071854	0.311974	0.071854	0.311974	-0.24012	1.15737e-16	1.10544e-15	-0.24012	-0.309481	-0.17906
Carbohydrates	Central carbohydrate metabolism	Glycogen_metabolism	13	90	52885	32695	0.0245816	0.275271	0.0245816	0.275271	-0.25069	5.17999e-25	1.16942e-23	-0.25069	-0.314444	-0.196546
Respiration	Electron donating reactions	Succinate_dehydrogenase	131	165	52885	32695	0.247707	0.504664	0.247707	0.504664	-0.256957	1.00386e-09	3.53167e-09	-0.256957	-0.348476	-0.172111
Nitrogen Metabolism	Nitrogen Metabolism	Allantoin_degradation	82	138	52885	32695	0.155053	0.422083	0.155053	0.422083	-0.267029	2.65124e-13	1.68818e-12	-0.267029	-0.349086	-0.192336
Unclassified	Unclassified	TrmE_experimental	112	157	52885	32695	0.21178	0.480196	0.21178	0.480196	-0.268415	2.31723e-11	1.10663e-10	-0.268415	-0.356919	-0.186848
Carbohydrates	CO2 fixation	CO2_uptake,_carboxysome	35	141	52885	32695	0.0661813	0.431259	0.0661813	0.431259	-0.365077	6.85612e-30	2.12825e-28	-0.365077	-0.444374	-0.294719
Photosynthesis	Electron transport and photophosphorylation	Photosystem_I	1	122	52885	32695	0.0018909	0.373146	0.0018909	0.373146	-0.371255	6.92259e-50	4.29778e-48	-0.371255	-0.44346	-0.310104
Cofactors, Vitamins, Prosthetic Groups, Pigments	Isoprenoids	Carotenoids	38	149	52885	32695	0.071854	0.455727	0.071854	0.455727	-0.383873	5.78105e-31	2.0509e-29	-0.383873	-0.465297	-0.311346
Cofactors, Vitamins, Prosthetic Groups, Pigments	Tetrapyrroles	Coenzyme_B12_biosynthesis	33	147	52885	32695	0.0623995	0.44961	0.0623995	0.44961	-0.38721	1.11911e-32	4.63185e-31	-0.38721	-0.467806	-0.315692
Amino Acids and Derivatives	Alanine, serine, and glycine	Glycine_cleavage_system	190	270	52885	32695	0.35927	0.825814	0.35927	0.825814	-0.466544	6.34697e-19	7.50554e-18	-0.466544	-0.580917	-0.359084
Amino Acids and Derivatives	Osmotic stress	Choline_and_Betaine_Uptake_and_Betaine_Biosynthesis	71	234	52885	32695	0.134254	0.715706	0.134254	0.715706	-0.581452	9.21696e-43	4.57776e-41	-0.581452	-0.682683	-0.488811
Clustering-based subsystems	Sarcosine oxidase	CBSS-188.1.peg.6170	15	274	52885	32695	0.0283634	0.838049	0.0283634	0.838049	-0.809685	5.31943e-94	6.60496e-92	-0.809685	-0.915031	-0.71468
Photosynthesis	Electron transport and photophosphorylation	Photosystem_II	26	308	52885	32695	0.0491633	0.94204	0.0491633	0.94204	-0.892877	1.27476e-96	3.16566e-94	-0.892877	-1.0046	-0.791174

## Sheet: amazon-gs15
Subsystem Hierarchy 1	Subsystem Hierarchy 2	Subsystem Name	amazon-metabolic-profile	gs15-offkey-west-metabolic-profile	Parent seq. 1	Parent seq. 2	Rel. freq. 1 (%)	Rel. freq. 2 (%)	amazon%	gs15%	diff %	p-values	p-values (corrected)	Effect size	95.0% lower CI	95.0% upper CI
Carbohydrates	Central carbohydrate metabolism	TCA_Cycle	906	148	52885	26115	1.71315	0.566724	1.71315	0.566724	1.14643	1.16157e-45	2.96846e-44	1.14643	1.00082	1.28819
Virulence	Resistance to antibiotics and toxic compounds	Cobalt-zinc-cadmium_resistance	432	11	52885	26115	0.816867	0.0421214	0.816867	0.0421214	0.774745	6.5724e-60	2.51942e-58	0.774745	0.694309	0.857237
Carbohydrates	Central carbohydrate metabolism	Entner-Doudoroff_Pathway	361	25	52885	26115	0.682613	0.0957304	0.682613	0.0957304	0.586883	2.41909e-36	5.56391e-35	0.586883	0.506125	0.666924
Respiration	Respiration	Formate_hydrogenase	409	50	52885	26115	0.773376	0.191461	0.773376	0.191461	0.581915	1.84857e-28	2.83447e-27	0.581915	0.488284	0.672842
Unclassified	Unclassified	CBSS-83332.1.peg.3803	452	75	52885	26115	0.854685	0.287191	0.854685	0.287191	0.567493	5.63794e-23	5.89421e-22	0.567493	0.463123	0.668015
Cell Division and Cell Cycle	Cell cycle in Prokaryota	Bacterial_Cell_Division	403	61	52885	26115	0.762031	0.233582	0.762031	0.233582	0.528449	7.80756e-23	7.80756e-22	0.528449	0.431568	0.621829
Protein Metabolism	Protein folding	GroEL_GroES	342	64	52885	26115	0.646686	0.24507	0.646686	0.24507	0.401616	3.37655e-15	1.9913e-14	0.401616	0.307868	0.491067
Metabolism of Aromatic Compounds	Metabolism of central aromatic intermediates	Phenylacetate_pathway_of_aromatic_compound_degradation	219	6	52885	26115	0.414106	0.0229753	0.414106	0.0229753	0.391131	2.29437e-30	4.05927e-29	0.391131	0.333139	0.450894
DNA Metabolism	DNA replication	DNA_topoisomerases,_Type_II,_ATP-dependent	236	17	52885	26115	0.446251	0.0650967	0.446251	0.0650967	0.381155	1.24207e-23	1.42838e-22	0.381155	0.315014	0.446425
Clustering-based subsystems	Putative asociate of RNA polymerase sigma-54 factor rpoN	CBSS-316057.3.peg.1308	132	0	52885	26115	0.249598	0	0.249598	0	0.249598	2.03225e-23	2.2258e-22	0.249598	0.207863	0.29589
RNA Metabolism	RNA processing and modification	RNA_processing_and_degradation,_bacterial	209	39	52885	26115	0.395197	0.149339	0.395197	0.149339	0.245858	1.06292e-09	3.0559e-09	0.245858	0.171732	0.315692
Carbohydrates	Fermentation	Butanol_Biosynthesis	220	45	52885	26115	0.415997	0.172315	0.415997	0.172315	0.243682	5.81351e-09	1.43775e-08	0.243682	0.166085	0.316643
Regulation and Cell signaling	Regulation and Cell signaling	cAMP_signaling_in_bacteria	173	22	52885	26115	0.327125	0.0842428	0.327125	0.0842428	0.242882	2.33228e-12	9.75315e-12	0.242882	0.180307	0.302585
Fatty Acids and Lipids	Fatty Acids and Lipids	Polyhydroxybutyrate_metabolism	132	3	52885	26115	0.249598	0.0114877	0.249598	0.0114877	0.238111	1.76075e-19	1.44633e-18	0.238111	0.193138	0.28502
Motility and Chemotaxis	Flagellar motility in Prokaryota	Flagellum	175	25	52885	26115	0.330907	0.0957304	0.330907	0.0957304	0.235176	2.63134e-11	9.76142e-11	0.235176	0.170812	0.296242
Sulfur Metabolism	Inorganic sulfur assimilation	Inorganic_Sulfur_Assimilation	128	4	52885	26115	0.242035	0.0153169	0.242035	0.0153169	0.226718	1.54541e-17	1.07711e-16	0.226718	0.181386	0.273326
Unclassified	Unclassified	YgfZ-Fe-S	136	8	52885	26115	0.257162	0.0306337	0.257162	0.0306337	0.226528	1.82753e-15	1.13603e-14	0.226528	0.176883	0.275828
Clustering-based subsystems	Fatty acid metabolic cluster	CBSS-246196.1.peg.364	178	29	52885	26115	0.336579	0.111047	0.336579	0.111047	0.225532	6.83465e-10	2.04152e-09	0.225532	0.158847	0.28843
Virulence	Resistance to antibiotics and toxic compounds	Multidrug_Resistance_Efflux_Pumps	120	2	52885	26115	0.226907	0.00765843	0.226907	0.00765843	0.219249	1.19985e-18	9.19888e-18	0.219249	0.176982	0.264003
Unclassified	Unclassified	Branched_chain_amino_acid_degradation_regulons	167	26	52885	26115	0.31578	0.0995596	0.31578	0.0995596	0.21622	7.248e-10	2.13723e-09	0.21622	0.152122	0.276696
Potassium metabolism	Potassium metabolism	Glutathione-regulated_potassium-efflux_system_and_associated_functions	195	42	52885	26115	0.368725	0.160827	0.368725	0.160827	0.207897	1.63094e-07	3.17895e-07	0.207897	0.133665	0.277296
Sulfur Metabolism	Organic sulfur assimilation	Alkanesulfonate_assimilation	107	1	52885	26115	0.202326	0.00382922	0.202326	0.00382922	0.198497	1.10421e-17	7.93649e-17	0.198497	0.159342	0.240805
Nitrogen Metabolism	Nitrogen Metabolism	Nitrate_and_nitrite_ammonification	136	17	52885	26115	0.257162	0.0650967	0.257162	0.0650967	0.192065	4.24186e-10	1.33648e-09	0.192065	0.136318	0.244979
Cofactors, Vitamins, Prosthetic Groups, Pigments	Folate and pterines	YgfZ	160	33	52885	26115	0.302543	0.126364	0.302543	0.126364	0.176179	7.57326e-07	1.37154e-06	0.176179	0.109225	0.238456
Macromolecular Synthesis	Control of Macromolecuar Synthesis	CBSS-243277.1.peg.511	137	22	52885	26115	0.259053	0.0842428	0.259053	0.0842428	0.17481	4.16165e-08	8.94561e-08	0.17481	0.11597	0.229901
Cell Wall and Capsule	Cell Wall and Capsule	UDP-N-acetylmuramate_from_Fructose-6-phosphate_Biosynthesis	163	35	52885	26115	0.308216	0.134023	0.308216	0.134023	0.174193	1.53708e-06	2.6581e-06	0.174193	0.105991	0.237568
Metabolism of Aromatic Compounds	Metabolism of Aromatic Compounds	Benzoate_transport_and_degradation_cluster	99	5	52885	26115	0.187199	0.0191461	0.187199	0.0191461	0.168053	3.15398e-12	1.29538e-11	0.168053	0.12593	0.210144
Amino Acids and Derivatives	Histidine Metabolism	Histidine_Degradation	101	6	52885	26115	0.19098	0.0229753	0.19098	0.0229753	0.168005	1.41321e-11	5.41732e-11	0.168005	0.12468	0.210859
Nucleosides and Nucleotides	Nucleosides and Nucleotides	Hydantoin_metabolism	107	10	52885	26115	0.202326	0.0382922	0.202326	0.0382922	0.164034	6.34774e-10	1.92103e-09	0.164034	0.116595	0.209609
Clustering-based subsystems	Tricarboxylate transporter	CBSS-49338.1.peg.459	153	33	52885	26115	0.289307	0.126364	0.289307	0.126364	0.162943	3.4836e-06	5.68246e-06	0.162943	0.0966507	0.224388
RNA Metabolism	RNA processing and modification	tRNA_modification_E.coli	114	14	52885	26115	0.215562	0.053609	0.215562	0.053609	0.161953	8.34096e-09	1.95757e-08	0.161953	0.110731	0.210381
Metabolism of Aromatic Compounds	Peripheral pathways for catabolism of aromatic compounds	Benzoate_degradation	90	4	52885	26115	0.170181	0.0153169	0.170181	0.0153169	0.154864	1.21182e-11	4.72405e-11	0.154864	0.115071	0.194919
Respiration	Respiration	Biogenesis_of_cbb3-type_cytochrome_c_oxidases	81	0	52885	26115	0.153163	0	0.153163	0	0.153163	1.58022e-14	8.86467e-14	0.153163	0.119846	0.190307
Respiration	Electron accepting reactions	Terminal_cytochrome_oxidases	81	0	52885	26115	0.153163	0	0.153163	0	0.153163	1.58022e-14	8.86467e-14	0.153163	0.119846	0.190307
Amino Acids and Derivatives	Arginine; urea cycle, polyamines	Arginine_and_Ornithine_Degradation	83	1	52885	26115	0.156944	0.00382922	0.156944	0.00382922	0.153115	1.20218e-13	6.07497e-13	0.153115	0.117941	0.190918
Protein Metabolism	Protein biosynthesis	Translation_elongation_factor_G_family	117	18	52885	26115	0.221235	0.0689259	0.221235	0.0689259	0.152309	1.96665e-07	3.80108e-07	0.152309	0.0980928	0.202919
Metabolism of Aromatic Compounds	Peripheral pathways for catabolism of aromatic compounds	Phenylpropanoid_compound_degradation	79	0	52885	26115	0.149381	0	0.149381	0	0.149381	2.37342e-14	1.29973e-13	0.149381	0.116433	0.186115
DNA Metabolism	DNA Metabolism	Restriction-Modification_System	89	5	52885	26115	0.16829	0.0191461	0.16829	0.0191461	0.149144	1.43654e-10	4.9314e-10	0.149144	0.10851	0.189409
Virulence	Resistance to antibiotics and toxic compounds	Tetracycline_resistance,_ribosome_protection_type	78	0	52885	26115	0.14749	0	0.14749	0	0.14749	4.11996e-14	2.2037e-13	0.14749	0.114728	0.184017
Cell Wall and Capsule	Capsular and extracellular polysacchrides	dTDP-rhamnose_synthesis	88	5	52885	26115	0.166399	0.0191461	0.166399	0.0191461	0.147253	1.39347e-10	4.85603e-10	0.147253	0.106771	0.18733
Amino Acids and Derivatives	Aromatic amino acids and derivatives	Chorismate_Synthesis	91	8	52885	26115	0.172071	0.0306337	0.172071	0.0306337	0.141438	5.62628e-09	1.40657e-08	0.141438	0.0977875	0.183381
Carbohydrates	Di- and oligosaccharides	Trehalose_Biosynthesis	80	3	52885	26115	0.151272	0.0114877	0.151272	0.0114877	0.139784	7.51804e-11	2.70179e-10	0.139784	0.102656	0.177495
Clustering-based subsystems	Clustering-based subsystems	CBSS-281090.3.peg.464	95	11	52885	26115	0.179635	0.0421214	0.179635	0.0421214	0.137514	7.33062e-08	1.49207e-07	0.137514	0.0908815	0.181526
RNA Metabolism	RNA processing and modification	Polyadenylation_bacterial	71	0	52885	26115	0.134254	0	0.134254	0	0.134254	5.57168e-13	2.72657e-12	0.134254	0.102818	0.169291
Amino Acids and Derivatives	Aromatic amino acids and derivatives	Aromatic_amino_acid_interconversions_with_aryl_acids	69	0	52885	26115	0.130472	0	0.130472	0	0.130472	1.68187e-12	7.16352e-12	0.130472	0.0994235	0.16507
Carbohydrates	Fermentation	Acetoin,_butanediol_metabolism	69	0	52885	26115	0.130472	0	0.130472	0	0.130472	1.68187e-12	7.16352e-12	0.130472	0.0994235	0.16507
Cell Wall and Capsule	Gram-Negative cell wall components	Lipopolysaccharide_assembly	73	2	52885	26115	0.138035	0.00765843	0.138035	0.00765843	0.130377	9.0243e-11	3.19321e-10	0.130377	0.095633	0.166379
Carbohydrates	Monosaccharides	Xylose_utilization	79	5	52885	26115	0.149381	0.0191461	0.149381	0.0191461	0.130235	3.56443e-09	9.42321e-09	0.130235	0.0911369	0.168575
Motility and Chemotaxis	Motility and Chemotaxis	Bacterial_Chemotaxis	95	13	52885	26115	0.179635	0.0497798	0.179635	0.0497798	0.129855	9.06575e-07	1.629e-06	0.129855	0.0817133	0.174789
Protein Metabolism	Secretion	General_Secretion_Pathway	68	0	52885	26115	0.128581	0	0.128581	0	0.128581	1.66058e-12	7.16352e-12	0.128581	0.097728	0.162958
Clustering-based subsystems	Clustering-based subsystems	CBSS-342610.3.peg.1794	71	2	52885	26115	0.134254	0.00765843	0.134254	0.00765843	0.126595	2.66956e-10	8.89852e-10	0.126595	0.0922022	0.162171
Amino Acids and Derivatives	Lysine, threonine, methionine, and cysteine	Lysine_degradation	103	18	52885	26115	0.194762	0.0689259	0.194762	0.0689259	0.125836	1.00586e-05	1.46422e-05	0.125836	0.0732479	0.174337
Sulfur Metabolism	Sulfur Metabolism	Sulfur_oxidation	80	7	52885	26115	0.151272	0.0268045	0.151272	0.0268045	0.124467	6.23994e-08	1.30472e-07	0.124467	0.0832934	0.163912
Metabolism of Aromatic Compounds	Metabolism of central aromatic intermediates	Central_meta-cleavage_pathway_of_aromatic_compound_degradation	73	4	52885	26115	0.138035	0.0153169	0.138035	0.0153169	0.122718	6.05882e-09	1.48248e-08	0.122718	0.0856283	0.159417
Sulfur Metabolism	Organic sulfur assimilation	Utilization_of_glutathione_as_a_sulphur_source	67	2	52885	26115	0.12669	0.00765843	0.12669	0.00765843	0.119032	1.17969e-09	3.34973e-09	0.119032	0.0853498	0.153738
Unclassified	Unclassified	CBSS-412883.3.peg.2513	73	5	52885	26115	0.138035	0.0191461	0.138035	0.0191461	0.118889	3.77435e-08	8.18963e-08	0.118889	0.0807372	0.15602
Cell Wall and Capsule	Gram-Negative cell wall components	Lipid_A-Ara4N_pathway_(_Polymyxin_resistance_)	63	1	52885	26115	0.119126	0.00382922	0.119126	0.00382922	0.115297	4.69499e-10	1.45925e-09	0.115297	0.0837629	0.148825
Regulation and Cell signaling	Regulation and Cell signaling	Stringent_Response,_(p)ppGpp_metabolism	61	2	52885	26115	0.115345	0.00765843	0.115345	0.00765843	0.107686	7.87194e-09	1.88599e-08	0.107686	0.0750948	0.141039
Membrane Transport	ABC transporters	ABC_transporter_glutamate_aspartate_(TC_3.A.1.3.4)	55	0	52885	26115	0.103999	0	0.103999	0	0.103999	3.15379e-10	1.02165e-09	0.103999	0.0757898	0.135331
Stress Response	Stress Response	Carbon_Starvation	55	0	52885	26115	0.103999	0	0.103999	0	0.103999	3.15379e-10	1.02165e-09	0.103999	0.0757898	0.135331
Virulence	Type III, Type IV, ESAT secretion systems	Type_IV_pilus	54	0	52885	26115	0.102108	0	0.102108	0	0.102108	5.19643e-10	1.59357e-09	0.102108	0.0741108	0.133192
Amino Acids and Derivatives	Proline and 4-hydroxyproline	Proline_Synthesis	56	1	52885	26115	0.10589	0.00382922	0.10589	0.00382922	0.102061	5.5771e-09	1.40657e-08	0.102061	0.0718861	0.133939
Carbohydrates	Sugar alcohols	Di-Inositol-Phosphate_biosynthesis	56	1	52885	26115	0.10589	0.00382922	0.10589	0.00382922	0.102061	5.5771e-09	1.40657e-08	0.102061	0.0718861	0.133939
Carbohydrates	Organic acids	Propionyl-CoA_to_Succinyl-CoA_Module	57	2	52885	26115	0.107781	0.00765843	0.107781	0.00765843	0.100123	3.45527e-08	7.64145e-08	0.100123	0.0682747	0.132537
Unclassified	Unclassified	USS-DB-7	57	2	52885	26115	0.107781	0.00765843	0.107781	0.00765843	0.100123	3.45527e-08	7.64145e-08	0.100123	0.0682747	0.132537
Clustering-based subsystems	Clustering-based subsystems	CBSS-314269.3.peg.1840	65	6	52885	26115	0.122908	0.0229753	0.122908	0.0229753	0.0999329	1.62171e-06	2.78354e-06	0.0999329	0.0620277	0.135864
Carbohydrates	Fermentation	Fermentations:_Lactate	57	3	52885	26115	0.107781	0.0114877	0.107781	0.0114877	0.0962934	2.62906e-07	4.91613e-07	0.0962934	0.0631212	0.129007
Membrane Transport	ABC transporters	ABC_transporter_oligopeptide_(TC_3.A.1.5.1)	77	13	52885	26115	0.145599	0.0497798	0.145599	0.0497798	0.0958191	0.000109149	0.000130751	0.0958191	0.0500265	0.137616
Stress Response	Oxidative stress	Glutathione_Redox_Metabolism	54	2	52885	26115	0.102108	0.00765843	0.102108	0.00765843	0.0944499	9.32963e-08	1.86593e-07	0.0944499	0.0631688	0.12614
Nitrogen Metabolism	Nitrogen Metabolism	Cyanate_hydrolysis	53	4	52885	26115	0.100217	0.0153169	0.100217	0.0153169	0.0849006	6.30811e-06	9.67244e-06	0.0849006	0.0512086	0.117139
Protein Metabolism	Protein degradation	Proteolysis_in_bacteria,_ATP-dependent	56	8	52885	26115	0.10589	0.0306337	0.10589	0.0306337	0.0752564	0.00026272	0.000293708	0.0752564	0.0367797	0.110264
Cell Wall and Capsule	Gram-Negative cell wall components	Perosamine_Synthesis_Vibrio	58	9	52885	26115	0.109672	0.034463	0.109672	0.034463	0.075209	0.000374504	0.00039694	0.075209	0.035478	0.111194
Amino Acids and Derivatives	Branched-chain amino acids	Isoleucine_degradation	50	7	52885	26115	0.0945448	0.0268045	0.0945448	0.0268045	0.0677402	0.000578047	0.00059353	0.0677402	0.0312176	0.100836
Stress Response	Stress Response	Flavohaemoglobin	52	8	52885	26115	0.0983266	0.0306337	0.0983266	0.0306337	0.0676928	0.000820707	0.000817155	0.0676928	0.0298398	0.101803
Respiration	Respiration	Soluble_cytochromes_and_functionally_related_electron_carriers	51	51	52885	26115	0.0964357	0.19529	0.0964357	0.19529	-0.0988544	0.000451707	0.000470102	-0.0988544	-0.164415	-0.04316
Amino Acids and Derivatives	Alanine, serine, and glycine	Alanine_biosynthesis	42	52	52885	26115	0.0794176	0.199119	0.0794176	0.199119	-0.119702	1.30815e-05	1.85725e-05	-0.119702	-0.184938	-0.064842
Membrane Transport	Membrane Transport	Potassium_homeostasis	67	67	52885	26115	0.12669	0.256558	0.12669	0.256558	-0.129868	6.49296e-05	8.02893e-05	-0.129868	-0.204022	-0.0655779
Respiration	Respiration	Biogenesis_of_c-type_cytochromes	58	64	52885	26115	0.109672	0.24507	0.109672	0.24507	-0.135398	1.13e-05	1.62438e-05	-0.135398	-0.207527	-0.0733767
Clustering-based subsystems	Hypothetical protein possible functionally linked with Alanyl-tRNA synthetase	CBSS-257314.1.peg.488	65	70	52885	26115	0.122908	0.268045	0.122908	0.268045	-0.145137	8.45377e-06	1.24639e-05	-0.145137	-0.220384	-0.0799369
Clustering-based subsystems	Biosynthesis of galactoglycans and related lipopolysacharides	CBSS-258594.1.peg.3339	64	70	52885	26115	0.121017	0.268045	0.121017	0.268045	-0.147028	5.13719e-06	7.98346e-06	-0.147028	-0.222195	-0.0819456
Cofactors, Vitamins, Prosthetic Groups, Pigments	Biotin	Biotin_biosynthesis	38	58	52885	26115	0.071854	0.222095	0.071854	0.222095	-0.150241	4.62533e-08	9.85025e-08	-0.150241	-0.217985	-0.0933267
Cofactors, Vitamins, Prosthetic Groups, Pigments	Riboflavin, FMN, FAD	Riboflavin,_FMN_and_FAD_metabolism	50	68	52885	26115	0.0945448	0.260387	0.0945448	0.260387	-0.165842	6.21451e-08	1.30472e-07	-0.165842	-0.23904	-0.10323
Nitrogen Metabolism	Nitrogen Metabolism	Allantoin_degradation	82	85	52885	26115	0.155053	0.325483	0.155053	0.325483	-0.17043	2.09381e-06	3.541e-06	-0.17043	-0.25289	-0.0979167
Carbohydrates	Organic acids	Glyoxylate_Synthesis	29	61	52885	26115	0.054836	0.233582	0.054836	0.233582	-0.178746	2.04609e-11	7.71477e-11	-0.178746	-0.247124	-0.121804
Cofactors, Vitamins, Prosthetic Groups, Pigments	Tetrapyrroles	Bilin_Biosynthesis	0	50	52885	26115	0	0.191461	0	0.191461	-0.191461	8.90221e-25	1.07764e-23	-0.191461	-0.252305	-0.144702
Amino Acids and Derivatives	Osmotic stress	Choline_and_Betaine_Uptake_and_Betaine_Biosynthesis	71	86	52885	26115	0.134254	0.329313	0.134254	0.329313	-0.195059	3.13569e-08	7.07067e-08	-0.195059	-0.27708	-0.123358
RNA Metabolism	Transcription	Transcription_factors_cyanobacterial_RpoD-like_sigma_factors	0	51	52885	26115	0	0.19529	0	0.19529	-0.19529	2.93903e-25	3.75542e-24	-0.19529	-0.256655	-0.148015
Carbohydrates	CO2 fixation	Photorespiration_(oxidative_C2_cycle)	12	60	52885	26115	0.0226907	0.229753	0.0226907	0.229753	-0.207062	1.89927e-18	1.40913e-17	-0.207062	-0.273617	-0.15312
Protein Metabolism	Protein biosynthesis	Ribosome_biogenesis_bacterial	46	82	52885	26115	0.0869812	0.313996	0.0869812	0.313996	-0.227015	9.80508e-13	4.51034e-12	-0.227015	-0.305636	-0.159527
Virulence	Iron Scavenging Mechanisms	Transport_of_Iron	45	84	52885	26115	0.0850903	0.321654	0.0850903	0.321654	-0.236564	1.21499e-13	6.07497e-13	-0.236564	-0.315893	-0.168453
Clustering-based subsystems	Clustering-based subsystems	Conserved_gene_cluster_associated_with_Met-tRNA_formyltransferase	111	122	52885	26115	0.209889	0.467164	0.209889	0.467164	-0.257275	1.26375e-09	3.54466e-09	-0.257275	-0.354325	-0.170292
Clustering-based subsystems	Clustering-based subsystems	CBSS-261591.3.peg.3916	68	101	52885	26115	0.128581	0.386751	0.128581	0.386751	-0.25817	1.53801e-12	6.93612e-12	-0.25817	-0.34542	-0.18168
Respiration	Respiration	Cytochrome_B6-F_complex	3	69	52885	26115	0.00567269	0.264216	0.00567269	0.264216	-0.258543	1.16406e-29	1.91239e-28	-0.258543	-0.328642	-0.202092
Clustering-based subsystems	Clustering-based subsystems	EC699-706	19	79	52885	26115	0.035927	0.302508	0.035927	0.302508	-0.266581	4.72933e-22	4.35099e-21	-0.266581	-0.342007	-0.20357
Clustering-based subsystems	Probably GTP or GMP signaling related	CBSS-176299.4.peg.1292	153	152	52885	26115	0.289307	0.582041	0.289307	0.582041	-0.292734	1.55112e-09	4.19716e-09	-0.292734	-0.401137	-0.194124
Carbohydrates	CO2 fixation	Calvin-Benson_cycle	126	140	52885	26115	0.238253	0.53609	0.238253	0.53609	-0.297838	5.49475e-11	2.00602e-10	-0.297838	-0.40124	-0.204514
DNA Metabolism	DNA repair	DNA_Repair_Base_Excision	99	128	52885	26115	0.187199	0.49014	0.187199	0.49014	-0.302941	5.69808e-13	2.73033e-12	-0.302941	-0.401089	-0.215233
Cell Division and Cell Cycle	Cell cycle in Prokaryota	Cyanobacterial_Circadian_Clock	7	92	52885	26115	0.0132363	0.352288	0.0132363	0.352288	-0.339052	4.98935e-36	1.04323e-34	-0.339052	-0.418871	-0.272619
Carbohydrates	Central carbohydrate metabolism	Glycogen_metabolism	13	95	52885	26115	0.0245816	0.363776	0.0245816	0.363776	-0.339194	2.31433e-32	4.43581e-31	-0.339194	-0.420515	-0.270846
Unclassified	Unclassified	TrmE_experimental	112	148	52885	26115	0.21178	0.566724	0.21178	0.566724	-0.354944	3.00835e-15	1.82084e-14	-0.354944	-0.459816	-0.260544
Membrane Transport	Membrane Transport	Transport_of_Zinc	29	108	52885	26115	0.054836	0.413555	0.054836	0.413555	-0.358719	4.67205e-28	6.71607e-27	-0.358719	-0.445789	-0.28392
Carbohydrates	Di- and oligosaccharides	Sucrose_Metabolism	94	155	52885	26115	0.177744	0.593529	0.177744	0.593529	-0.415784	4.7108e-21	4.16725e-20	-0.415784	-0.52159	-0.320909
Unclassified	Unclassified	Experimental-Ubiquinone_BiosynthesisVDC	169	195	52885	26115	0.319561	0.746697	0.319561	0.746697	-0.427136	8.01551e-16	5.12102e-15	-0.427136	-0.547605	-0.316788
Clustering-based subsystems	Lysine, threonine, methionine, and cysteine	CBSS-84588.1.peg.1247	0	120	52885	26115	0	0.459506	0	0.459506	-0.459506	1.7057e-58	5.60446e-57	-0.459506	-0.549135	-0.3841
Photosynthesis	Electron transport and photophosphorylation	Photosystem_I	1	142	52885	26115	0.0018909	0.543749	0.0018909	0.543749	-0.541858	4.04512e-67	4.65189e-65	-0.541858	-0.638636	-0.459181
Clustering-based subsystems	Sarcosine oxidase	CBSS-188.1.peg.6170	15	168	52885	26115	0.0283634	0.643308	0.0283634	0.643308	-0.614945	1.15406e-62	8.84778e-61	-0.614945	-0.720028	-0.523107
Carbohydrates	CO2 fixation	CO2_uptake,_carboxysome	35	184	52885	26115	0.0661813	0.704576	0.0661813	0.704576	-0.638395	9.68435e-55	2.78425e-53	-0.638395	-0.748916	-0.540477
Photosynthesis	Electron transport and photophosphorylation	Photosystem_II	26	185	52885	26115	0.0491633	0.708405	0.0491633	0.708405	-0.659242	3.35999e-61	1.54559e-59	-0.659242	-0.76957	-0.561802
Cofactors, Vitamins, Prosthetic Groups, Pigments	Tetrapyrroles	Chlorophyll_Biosynthesis	254	312	52885	26115	0.480287	1.19472	0.480287	1.19472	-0.714428	4.01733e-27	5.43522e-26	-0.714428	-0.864201	-0.574813
Cofactors, Vitamins, Prosthetic Groups, Pigments	Isoprenoids	Carotenoids	38	206	52885	26115	0.071854	0.788819	0.071854	0.788819	-0.716965	7.45748e-62	4.28805e-60	-0.716965	-0.833376	-0.613167
Cofactors, Vitamins, Prosthetic Groups, Pigments	Tetrapyrroles	Coenzyme_B12_biosynthesis	33	226	52885	26115	0.0623995	0.865403	0.0623995	0.865403	-0.803003	1.46048e-73	3.35911e-71	-0.803003	-0.924131	-0.694692

## Sheet: amazon-gs16
Subsystem Hierarchy 1	Subsystem Hierarchy 2	Subsystem Name	amazon-metabolic-profile	gs16-gulf-of-mexico-metabolic-profile	Parent seq. 1	Parent seq. 2	Rel. freq. 1 (%)	Rel. freq. 2 (%)	amazon%	gs16%	diff%	p-values	p-values (corrected)	Effect size	95.0% lower CI	95.0% upper CI
Carbohydrates	Central carbohydrate metabolism	TCA_Cycle	906	161	52885	18947	1.71315	0.849739	1.71315	0.849739	0.863412	6.48875e-19	1.66151e-17	0.863412	0.686305	1.02983
Virulence	Resistance to antibiotics and toxic compounds	Cobalt-zinc-cadmium_resistance	432	7	52885	18947	0.816867	0.0369452	0.816867	0.0369452	0.779922	2.25108e-47	2.11351e-45	0.779922	0.696819	0.862519
Carbohydrates	Central carbohydrate metabolism	Entner-Doudoroff_Pathway	361	19	52885	18947	0.682613	0.10028	0.682613	0.10028	0.582333	8.86104e-28	4.15977e-26	0.582333	0.495064	0.664518
Respiration	Respiration	Formate_hydrogenase	409	46	52885	18947	0.773376	0.242782	0.773376	0.242782	0.530594	6.46315e-18	1.21364e-16	0.530594	0.422864	0.629683
Unclassified	Unclassified	CBSS-83332.1.peg.3803	452	67	52885	18947	0.854685	0.353618	0.854685	0.353618	0.501067	7.9223e-14	8.5825e-13	0.501067	0.379914	0.612301
Cell Division and Cell Cycle	Cell cycle in Prokaryota	Bacterial_Cell_Division	403	50	52885	18947	0.762031	0.263894	0.762031	0.263894	0.498137	9.71228e-16	1.36781e-14	0.498137	0.388534	0.598639
Clustering-based subsystems	Clustering-based subsystems	CBSS-176299.4.peg.1996	493	88	52885	18947	0.932211	0.464453	0.932211	0.464453	0.467758	9.58372e-11	5.62378e-10	0.467758	0.334807	0.58997
Metabolism of Aromatic Compounds	Metabolism of central aromatic intermediates	Phenylacetate_pathway_of_aromatic_compound_degradation	219	4	52885	18947	0.414106	0.0211115	0.414106	0.0211115	0.392995	5.75993e-24	2.31768e-22	0.392995	0.331956	0.452867
DNA Metabolism	DNA replication	DNA_topoisomerases,_Type_II,_ATP-dependent	236	24	52885	18947	0.446251	0.126669	0.446251	0.126669	0.319582	5.63282e-12	4.80781e-11	0.319582	0.237999	0.392979
RNA Metabolism	RNA processing and modification	RNA_processing_and_degradation,_bacterial	209	22	52885	18947	0.395197	0.116113	0.395197	0.116113	0.279084	2.64708e-10	1.43384e-09	0.279084	0.201264	0.348547
Potassium metabolism	Potassium metabolism	Glutathione-regulated_potassium-efflux_system_and_associated_functions	195	22	52885	18947	0.368725	0.116113	0.368725	0.116113	0.252611	4.1551e-09	1.8577e-08	0.252611	0.175943	0.320593
Unclassified	Unclassified	Branched_chain_amino_acid_degradation_regulons	167	12	52885	18947	0.31578	0.0633346	0.31578	0.0633346	0.252445	2.06599e-11	1.66263e-10	0.252445	0.187577	0.310694
Stress Response	Stress Response	Copper_homeostasis	182	18	52885	18947	0.344143	0.0950018	0.344143	0.0950018	0.249141	8.92618e-10	4.26137e-09	0.249141	0.177062	0.313141
Fatty Acids and Lipids	Fatty Acids and Lipids	Polyhydroxybutyrate_metabolism	132	2	52885	18947	0.249598	0.0105558	0.249598	0.0105558	0.239042	3.72361e-15	4.99437e-14	0.239042	0.191026	0.286109
Clustering-based subsystems	Putative asociate of RNA polymerase sigma-54 factor rpoN	CBSS-316057.3.peg.1308	132	3	52885	18947	0.249598	0.0158336	0.249598	0.0158336	0.233765	3.50064e-14	4.10839e-13	0.233765	0.184074	0.281223
Sulfur Metabolism	Inorganic sulfur assimilation	Inorganic_Sulfur_Assimilation	128	2	52885	18947	0.242035	0.0105558	0.242035	0.0105558	0.231479	8.70647e-15	1.11469e-13	0.231479	0.183986	0.277911
Nitrogen Metabolism	Nitrogen Metabolism	Nitrate_and_nitrite_ammonification	136	5	52885	18947	0.257162	0.0263894	0.257162	0.0263894	0.230772	8.17877e-13	7.94375e-12	0.230772	0.177598	0.280079
Regulation and Cell signaling	Regulation and Cell signaling	cAMP_signaling_in_bacteria	173	20	52885	18947	0.327125	0.105558	0.327125	0.105558	0.221567	4.47783e-08	1.57657e-07	0.221567	0.148482	0.285841
Motility and Chemotaxis	Flagellar motility in Prokaryota	Flagellum	175	21	52885	18947	0.330907	0.110835	0.330907	0.110835	0.220071	8.75201e-08	2.83351e-07	0.220071	0.145937	0.285223
Carbohydrates	Fermentation	Butanol_Biosynthesis	220	38	52885	18947	0.415997	0.200559	0.415997	0.200559	0.215438	9.84755e-06	2.29233e-05	0.215438	0.124872	0.295375
Clustering-based subsystems	Fatty acid metabolic cluster	CBSS-246196.1.peg.364	178	23	52885	18947	0.336579	0.121391	0.336579	0.121391	0.215188	3.11949e-07	9.24901e-07	0.215188	0.139092	0.281961
Virulence	Resistance to antibiotics and toxic compounds	Multidrug_Resistance_Efflux_Pumps	120	3	52885	18947	0.226907	0.0158336	0.226907	0.0158336	0.211074	8.5708e-13	8.04703e-12	0.211074	0.162916	0.256617
Sulfur Metabolism	Organic sulfur assimilation	Alkanesulfonate_assimilation	107	0	52885	18947	0.202326	0	0.202326	0	0.202326	9.67614e-15	1.18498e-13	0.202326	0.162023	0.244409
Unclassified	Unclassified	YgfZ-Fe-S	136	11	52885	18947	0.257162	0.0580567	0.257162	0.0580567	0.199105	9.06574e-09	3.62178e-08	0.199105	0.138432	0.252578
Cell Wall and Capsule	Cell Wall and Capsule	UDP-N-acetylmuramate_from_Fructose-6-phosphate_Biosynthesis	163	23	52885	18947	0.308216	0.121391	0.308216	0.121391	0.186825	3.81585e-06	9.34606e-06	0.186825	0.111985	0.251932
Carbohydrates	Organic acids	Glycerate_metabolism	188	33	52885	18947	0.355488	0.17417	0.355488	0.17417	0.181318	6.25831e-05	0.000125018	0.181318	0.0966014	0.255329
Metabolism of Aromatic Compounds	Metabolism of Aromatic Compounds	Benzoate_transport_and_degradation_cluster	99	3	52885	18947	0.187199	0.0158336	0.187199	0.0158336	0.171365	5.09979e-10	2.66007e-09	0.171365	0.125994	0.213324
Motility and Chemotaxis	Motility and Chemotaxis	Bacterial_Chemotaxis	95	2	52885	18947	0.179635	0.0105558	0.179635	0.0105558	0.169079	1.50035e-10	8.45199e-10	0.169079	0.126119	0.209864
Amino Acids and Derivatives	Aromatic amino acids and derivatives	Chorismate_Synthesis	91	1	52885	18947	0.172071	0.00527788	0.172071	0.00527788	0.166794	3.52621e-11	2.49514e-10	0.166794	0.12652	0.206379
Metabolism of Aromatic Compounds	Peripheral pathways for catabolism of aromatic compounds	Benzoate_degradation	90	1	52885	18947	0.170181	0.00527788	0.170181	0.00527788	0.164903	3.46793e-11	2.49514e-10	0.164903	0.124782	0.204297
Amino Acids and Derivatives	Lysine, threonine, methionine, and cysteine	Lysine_degradation	103	6	52885	18947	0.194762	0.0316673	0.194762	0.0316673	0.163095	2.37212e-08	8.90862e-08	0.163095	0.112455	0.207884
DNA Metabolism	DNA Metabolism	Restriction-Modification_System	89	1	52885	18947	0.16829	0.00527788	0.16829	0.00527788	0.163012	5.48878e-11	3.59537e-10	0.163012	0.123045	0.202214
Clustering-based subsystems	Clustering-based subsystems	CBSS-281090.3.peg.464	95	4	52885	18947	0.179635	0.0211115	0.179635	0.0211115	0.158524	7.3608e-09	3.09447e-08	0.158524	0.111987	0.20047
Clustering-based subsystems	Recombination related cluster	CBSS-258594.1.peg.613	135	19	52885	18947	0.255271	0.10028	0.255271	0.10028	0.154991	3.14437e-05	6.60944e-05	0.154991	0.0861928	0.214054
Nucleosides and Nucleotides	Nucleosides and Nucleotides	Hydantoin_metabolism	107	9	52885	18947	0.202326	0.0475009	0.202326	0.0475009	0.154825	7.14324e-07	1.93463e-06	0.154825	0.0996634	0.202553
Respiration	Respiration	Biogenesis_of_cbb3-type_cytochrome_c_oxidases	81	0	52885	18947	0.153163	0	0.153163	0	0.153163	2.19774e-11	1.71953e-10	0.153163	0.117051	0.190307
RNA Metabolism	RNA processing and modification	tRNA_modification_E.coli	114	12	52885	18947	0.215562	0.0633346	0.215562	0.0633346	0.152228	3.72328e-06	9.19933e-06	0.152228	0.0927051	0.203316
Amino Acids and Derivatives	Arginine; urea cycle, polyamines	Arginine_and_Ornithine_Degradation	83	1	52885	18947	0.156944	0.00527788	0.156944	0.00527788	0.151666	3.69262e-10	1.96243e-09	0.151666	0.112631	0.189695
Carbohydrates	Di- and oligosaccharides	Trehalose_Biosynthesis	80	0	52885	18947	0.151272	0	0.151272	0	0.151272	3.54339e-11	2.49514e-10	0.151272	0.11533	0.188212
Cell Wall and Capsule	Capsular and extracellular polysacchrides	dTDP-rhamnose_synthesis	88	3	52885	18947	0.166399	0.0158336	0.166399	0.0158336	0.150565	6.86623e-09	2.93029e-08	0.150565	0.106713	0.190502
Metabolism of Aromatic Compounds	Peripheral pathways for catabolism of aromatic compounds	Phenylpropanoid_compound_degradation	79	0	52885	18947	0.149381	0	0.149381	0	0.149381	6.13107e-11	3.89835e-10	0.149381	0.113609	0.186115
Virulence	Resistance to antibiotics and toxic compounds	Tetracycline_resistance,_ribosome_protection_type	78	1	52885	18947	0.14749	0.00527788	0.14749	0.00527788	0.142212	1.48595e-09	6.86136e-09	0.142212	0.103966	0.17923
Carbohydrates	Monosaccharides	Xylose_utilization	79	2	52885	18947	0.149381	0.0105558	0.149381	0.0105558	0.138825	1.45691e-08	5.62142e-08	0.138825	0.0982131	0.17653
Cell Wall and Capsule	Gram-Negative cell wall components	Lipopolysaccharide_assembly	73	0	52885	18947	0.138035	0	0.138035	0	0.138035	2.4907e-10	1.37558e-09	0.138035	0.1033	0.173505
Macromolecular Synthesis	Control of Macromolecuar Synthesis	CBSS-243277.1.peg.511	137	23	52885	18947	0.259053	0.121391	0.259053	0.121391	0.137661	0.000415368	0.000668544	0.137661	0.0650397	0.199758
Respiration	Electron accepting reactions	Terminal_cytochrome_oxidases	81	3	52885	18947	0.153163	0.0158336	0.153163	0.0158336	0.137329	6.55449e-08	2.22431e-07	0.137329	0.0944655	0.175918
Carbohydrates	Sugar alcohols	Hexitol_degradation	114	15	52885	18947	0.215562	0.0791682	0.215562	0.0791682	0.136394	5.38548e-05	0.000109842	0.136394	0.0735799	0.18976
Sulfur Metabolism	Sulfur Metabolism	Sulfur_oxidation	80	3	52885	18947	0.151272	0.0158336	0.151272	0.0158336	0.135438	6.2638e-08	2.15159e-07	0.135438	0.0927173	0.17383
Metabolism of Aromatic Compounds	Metabolism of central aromatic intermediates	Central_meta-cleavage_pathway_of_aromatic_compound_degradation	73	1	52885	18947	0.138035	0.00527788	0.138035	0.00527788	0.132757	6.0225e-09	2.65053e-08	0.132757	0.095316	0.168733
Protein Metabolism	Protein biosynthesis	Translation_elongation_factor_G_family	117	17	52885	18947	0.221235	0.089724	0.221235	0.089724	0.131511	0.000167433	0.000292921	0.131511	0.0663413	0.186789
Carbohydrates	Fermentation	Acetoin,_butanediol_metabolism	69	1	52885	18947	0.130472	0.00527788	0.130472	0.00527788	0.125194	2.62838e-08	9.61463e-08	0.125194	0.0884057	0.160311
Clustering-based subsystems	Clustering-based subsystems	CBSS-320372.3.peg.6046	99	12	52885	18947	0.187199	0.0633346	0.187199	0.0633346	0.123864	8.42787e-05	0.000160395	0.123864	0.0659248	0.172708
RNA Metabolism	RNA processing and modification	Polyadenylation_bacterial	71	2	52885	18947	0.134254	0.0105558	0.134254	0.0105558	0.123698	1.41195e-07	4.37034e-07	0.123698	0.0843024	0.159752
Amino Acids and Derivatives	Histidine Metabolism	Histidine_Degradation	101	13	52885	18947	0.19098	0.0686124	0.19098	0.0686124	0.122368	0.000113105	0.000208222	0.122368	0.0630649	0.172309
Unclassified	Unclassified	CBSS-412883.3.peg.2513	73	3	52885	18947	0.138035	0.0158336	0.138035	0.0158336	0.122202	5.93929e-07	1.65634e-06	0.122202	0.0804908	0.159181
Cell Wall and Capsule	Gram-Negative cell wall components	Lipid_A-Ara4N_pathway_(_Polymyxin_resistance_)	63	0	52885	18947	0.119126	0	0.119126	0	0.119126	7.50729e-09	3.10964e-08	0.119126	0.086177	0.152369
Protein Metabolism	Secretion	General_Secretion_Pathway	68	2	52885	18947	0.128581	0.0105558	0.128581	0.0105558	0.118025	3.58568e-07	1.03058e-06	0.118025	0.0790935	0.153438
Sulfur Metabolism	Organic sulfur assimilation	Utilization_of_glutathione_as_a_sulphur_source	67	2	52885	18947	0.12669	0.0105558	0.12669	0.0105558	0.116134	3.31898e-07	9.73798e-07	0.116134	0.0773581	0.15133
Regulation and Cell signaling	Regulation and Cell signaling	Stringent_Response,_(p)ppGpp_metabolism	61	0	52885	18947	0.115345	0	0.115345	0	0.115345	1.17856e-08	4.61058e-08	0.115345	0.0827621	0.148122
Amino Acids and Derivatives	Aromatic amino acids and derivatives	Aromatic_amino_acid_interconversions_with_aryl_acids	69	4	52885	18947	0.130472	0.0211115	0.130472	0.0211115	0.10936	6.78918e-06	1.63443e-05	0.10936	0.0663737	0.146313
Membrane Transport	ABC transporters	ABC_transporter_oligopeptide_(TC_3.A.1.5.1)	77	7	52885	18947	0.145599	0.0369452	0.145599	0.0369452	0.108654	5.42062e-05	0.000109842	0.108654	0.0597662	0.149671
Clustering-based subsystems	Clustering-based subsystems	CBSS-342610.3.peg.1794	71	5	52885	18947	0.134254	0.0263894	0.134254	0.0263894	0.107864	1.96499e-05	4.32401e-05	0.107864	0.0628774	0.14603
Unclassified	Unclassified	USS-DB-7	57	0	52885	18947	0.107781	0	0.107781	0	0.107781	5.48459e-08	1.90719e-07	0.107781	0.0759422	0.139603
Membrane Transport	ABC transporters	ABC_transporter_glutamate_aspartate_(TC_3.A.1.3.4)	55	0	52885	18947	0.103999	0	0.103999	0	0.103999	8.37208e-08	2.74202e-07	0.103999	0.0725375	0.135331
Carbohydrates	Organic acids	Propionyl-CoA_to_Succinyl-CoA_Module	57	1	52885	18947	0.107781	0.00527788	0.107781	0.00527788	0.102503	6.43675e-07	1.76021e-06	0.102503	0.0677324	0.134888
Virulence	Type III, Type IV, ESAT secretion systems	Type_IV_pilus	54	0	52885	18947	0.102108	0	0.102108	0	0.102108	8.36285e-08	2.74202e-07	0.102108	0.0708364	0.133192
Protein Metabolism	Protein degradation	Proteolysis_in_bacteria,_ATP-dependent	56	2	52885	18947	0.10589	0.0105558	0.10589	0.0105558	0.0953344	7.68144e-06	1.83356e-05	0.0953344	0.058301	0.128037
Nitrogen Metabolism	Nitrogen Metabolism	Cyanate_hydrolysis	53	1	52885	18947	0.100217	0.00527788	0.100217	0.00527788	0.0949396	2.76639e-06	6.95714e-06	0.0949396	0.0608612	0.126353
Stress Response	Stress Response	Carbon_Starvation	55	2	52885	18947	0.103999	0.0105558	0.103999	0.0105558	0.0934435	1.26498e-05	2.8734e-05	0.0934435	0.0565715	0.125909
Stress Response	Oxidative stress	Glutathione_Redox_Metabolism	54	3	52885	18947	0.102108	0.0158336	0.102108	0.0158336	0.0862747	6.33376e-05	0.000125634	0.0862747	0.047401	0.11907
Amino Acids and Derivatives	Proline and 4-hydroxyproline	Proline_Synthesis	56	4	52885	18947	0.10589	0.0211115	0.10589	0.0211115	0.0847786	0.000181418	0.000311582	0.0847786	0.0436503	0.118919
Carbohydrates	Sugar alcohols	Di-Inositol-Phosphate_biosynthesis	56	4	52885	18947	0.10589	0.0211115	0.10589	0.0211115	0.0847786	0.000181418	0.000311582	0.0847786	0.0436503	0.118919
Clustering-based subsystems	Clustering-based subsystems	CBSS-314269.3.peg.1840	65	8	52885	18947	0.122908	0.042223	0.122908	0.042223	0.0806852	0.00198411	0.00279428	0.0806852	0.0318244	0.120304
Carbohydrates	Fermentation	Fermentations:_Lactate	57	7	52885	18947	0.107781	0.0369452	0.107781	0.0369452	0.0708359	0.00408339	0.00534955	0.0708359	0.0244842	0.107931
Cell Wall and Capsule	Capsular and extracellular polysacchrides	Sialic_Acid_Metabolism	61	10	52885	18947	0.115345	0.0527788	0.115345	0.0527788	0.0625658	0.0210254	0.0233155	0.0625658	0.0113879	0.103258
Amino Acids and Derivatives	Branched-chain amino acids	Isoleucine_degradation	50	7	52885	18947	0.0945448	0.0369452	0.0945448	0.0369452	0.0575996	0.0152955	0.0181782	0.0575996	0.0121549	0.0932012
Stress Response	Stress Response	Flavohaemoglobin	52	9	52885	18947	0.0983266	0.0475009	0.0983266	0.0475009	0.0508256	0.0413201	0.0429465	0.0508256	0.00211574	0.0888007
Clustering-based subsystems	Clustering-based subsystems	CBSS-56780.10.peg.1536	65	49	52885	18947	0.122908	0.258616	0.122908	0.258616	-0.135708	0.000162736	0.000288285	-0.135708	-0.222911	-0.0643245
Carbohydrates	Central carbohydrate metabolism	Pyruvate_Alanine_Serine_Interconversions	54	47	52885	18947	0.102108	0.24806	0.102108	0.24806	-0.145952	1.32015e-05	2.95112e-05	-0.145952	-0.230983	-0.0770856
Clustering-based subsystems	Hypothetical protein possible functionally linked with Alanyl-tRNA synthetase	CBSS-257314.1.peg.488	65	60	52885	18947	0.122908	0.316673	0.122908	0.316673	-0.193765	2.25907e-07	6.76919e-07	-0.193765	-0.28824	-0.115575
Stress Response	Stress Response	Acid_resistance_mechanisms	37	54	52885	18947	0.0699631	0.285006	0.0699631	0.285006	-0.215042	6.22814e-11	3.89835e-10	-0.215042	-0.303787	-0.143486
Protein Metabolism	Protein biosynthesis	Ribosome_biogenesis_bacterial	46	59	52885	18947	0.0869812	0.311395	0.0869812	0.311395	-0.224414	1.09791e-10	6.3111e-10	-0.224414	-0.31704	-0.148742
Carbohydrates	Central carbohydrate metabolism	Glycogen_metabolism	13	51	52885	18947	0.0245816	0.269172	0.0245816	0.269172	-0.24459	7.84494e-19	1.84138e-17	-0.24459	-0.329739	-0.177888
Carbohydrates	Organic acids	Methylcitrate_cycle	65	72	52885	18947	0.122908	0.380007	0.122908	0.380007	-0.257099	7.84445e-11	4.8033e-10	-0.257099	-0.358833	-0.172022
Clustering-based subsystems	Clustering-based subsystems	EC699-706	19	56	52885	18947	0.035927	0.295561	0.035927	0.295561	-0.259634	3.58075e-18	7.20413e-17	-0.259634	-0.348596	-0.18883
Membrane Transport	Membrane Transport	Transport_of_Zinc	29	61	52885	18947	0.054836	0.321951	0.054836	0.321951	-0.267115	2.60231e-16	4.07213e-15	-0.267115	-0.359971	-0.191998
Respiration	Electron donating reactions	Succinate_dehydrogenase	131	98	52885	18947	0.247707	0.517232	0.247707	0.517232	-0.269525	7.14756e-08	2.3967e-07	-0.269525	-0.388705	-0.166079
Clustering-based subsystems	Clustering-based subsystems	Competence_or_DNA_damage-inducible_protein_CinA_and_related_protein_families	141	102	52885	18947	0.266616	0.538344	0.266616	0.538344	-0.271728	1.63375e-07	5.00187e-07	-0.271728	-0.393352	-0.165746
Clustering-based subsystems	Clustering-based subsystems	CBSS-261591.3.peg.3916	68	76	52885	18947	0.128581	0.401119	0.128581	0.401119	-0.272538	1.71247e-11	1.41866e-10	-0.272538	-0.376737	-0.185008
Photosynthesis	Electron transport and photophosphorylation	Photosystem_I	1	52	52885	18947	0.0018909	0.27445	0.0018909	0.27445	-0.272559	2.99013e-29	1.68444e-27	-0.272559	-0.35783	-0.20688
Unclassified	Unclassified	TrmE_experimental	112	93	52885	18947	0.21178	0.490843	0.21178	0.490843	-0.279063	6.14665e-09	2.66355e-08	-0.279063	-0.394761	-0.17936
DNA Metabolism	DNA repair	DNA_Repair_Base_Excision	99	89	52885	18947	0.187199	0.469731	0.187199	0.469731	-0.282533	7.13582e-10	3.52618e-09	-0.282533	-0.39549	-0.185762
Cofactors, Vitamins, Prosthetic Groups, Pigments	Biotin	Biotin_biosynthesis	38	69	52885	18947	0.071854	0.364174	0.071854	0.364174	-0.29232	1.64091e-16	2.71876e-15	-0.29232	-0.390683	-0.211477
Nitrogen Metabolism	Nitrogen Metabolism	Allantoin_degradation	82	89	52885	18947	0.155053	0.469731	0.155053	0.469731	-0.314678	1.38918e-12	1.22277e-11	-0.314678	-0.426706	-0.21924
Carbohydrates	CO2 fixation	CO2_uptake,_carboxysome	35	73	52885	18947	0.0661813	0.385285	0.0661813	0.385285	-0.319104	3.99642e-19	1.12566e-17	-0.319104	-0.419669	-0.236253
Amino Acids and Derivatives	Osmotic stress	Choline_and_Betaine_Uptake_and_Betaine_Biosynthesis	71	94	52885	18947	0.134254	0.496121	0.134254	0.496121	-0.361867	1.60472e-16	2.71876e-15	-0.361867	-0.475878	-0.26482
Cofactors, Vitamins, Prosthetic Groups, Pigments	Isoprenoids	Carotenoids	38	84	52885	18947	0.071854	0.443342	0.071854	0.443342	-0.371488	1.31417e-22	4.62697e-21	-0.371488	-0.478446	-0.282307
Unclassified	Unclassified	Experimental-Ubiquinone_BiosynthesisVDC	169	141	52885	18947	0.319561	0.744181	0.319561	0.744181	-0.42462	4.95096e-13	4.98043e-12	-0.42462	-0.564675	-0.300489
Cofactors, Vitamins, Prosthetic Groups, Pigments	Tetrapyrroles	Coenzyme_B12_biosynthesis	33	123	52885	18947	0.0623995	0.649179	0.0623995	0.649179	-0.58678	1.6279e-42	1.14631e-40	-0.58678	-0.712847	-0.479014
Photosynthesis	Electron transport and photophosphorylation	Photosystem_II	26	128	52885	18947	0.0491633	0.675569	0.0491633	0.675569	-0.626405	4.6893e-49	6.60409e-47	-0.626405	-0.754413	-0.516935
Clustering-based subsystems	Sarcosine oxidase	CBSS-188.1.peg.6170	15	159	52885	18947	0.0283634	0.839183	0.0283634	0.839183	-0.81082	1.0419e-73	2.93467e-71	-0.81082	-0.951488	-0.689122

## Sheet: amazon-gs26
Subsystem Hierarchy 1	Subsystem Hierarchy 2	Subsystem Name	amazon-metabolic-profile	gs26-galapagos-metabolic-profile	Parent seq. 1	Parent seq. 2	Rel. freq. 1 (%)	Rel. freq. 2 (%)	amazon%	gs26%	diff%	p-values	p-values (corrected)	Effect size	95.0% lower CI	95.0% upper CI
Carbohydrates	Central carbohydrate metabolism	TCA_Cycle	906	179	52885	23953	1.71315	0.747297	1.71315	0.747297	0.965854	1.19777e-28	2.34946e-27	0.965854	0.807035	1.11857
Virulence	Resistance to antibiotics and toxic compounds	Cobalt-zinc-cadmium_resistance	432	12	52885	23953	0.816867	0.0500981	0.816867	0.0500981	0.766769	8.89353e-54	6.978e-52	0.766769	0.684523	0.849946
Respiration	Respiration	Formate_hydrogenase	409	33	52885	23953	0.773376	0.13777	0.773376	0.13777	0.635606	7.83833e-34	1.84502e-32	0.635606	0.54527	0.72339
Carbohydrates	Central carbohydrate metabolism	Entner-Doudoroff_Pathway	361	21	52885	23953	0.682613	0.0876717	0.682613	0.0876717	0.594942	1.45585e-35	3.8076e-34	0.594942	0.513747	0.67477
Unclassified	Unclassified	CBSS-83332.1.peg.3803	452	83	52885	23953	0.854685	0.346512	0.854685	0.346512	0.508173	1.0883e-16	7.7627e-16	0.508173	0.396481	0.614064
Cell Division and Cell Cycle	Cell cycle in Prokaryota	Bacterial_Cell_Division	403	75	52885	23953	0.762031	0.313113	0.762031	0.313113	0.448918	8.35391e-15	5.46217e-14	0.448918	0.342833	0.54915
Metabolism of Aromatic Compounds	Metabolism of central aromatic intermediates	Phenylacetate_pathway_of_aromatic_compound_degradation	219	8	52885	23953	0.414106	0.0333987	0.414106	0.0333987	0.380707	5.25219e-26	8.8306e-25	0.380707	0.320026	0.441434
DNA Metabolism	DNA replication	DNA_topoisomerases,_Type_II,_ATP-dependent	236	16	52885	23953	0.446251	0.0667975	0.446251	0.0667975	0.379454	4.45349e-22	5.51728e-21	0.379454	0.311771	0.445193
Protein Metabolism	Protein folding	GroEL_GroES	342	66	52885	23953	0.646686	0.27554	0.646686	0.27554	0.371147	4.35422e-12	2.00964e-11	0.371147	0.272145	0.464152
Stress Response	Stress Response	Copper_homeostasis	182	21	52885	23953	0.344143	0.0876717	0.344143	0.0876717	0.256471	2.90988e-12	1.36988e-11	0.256471	0.19088	0.318093
Carbohydrates	Fermentation	Butanol_Biosynthesis	220	39	52885	23953	0.415997	0.162819	0.415997	0.162819	0.253178	3.27673e-09	9.64114e-09	0.253178	0.174444	0.326248
Nitrogen Metabolism	Nitrogen Metabolism	Nitrate_and_nitrite_ammonification	136	2	52885	23953	0.257162	0.00834968	0.257162	0.00834968	0.248812	9.96052e-20	1.01937e-18	0.248812	0.203381	0.296218
Clustering-based subsystems	Fatty acid metabolic cluster	CBSS-246196.1.peg.364	178	22	52885	23953	0.336579	0.0918465	0.336579	0.0918465	0.244733	2.09383e-11	8.49752e-11	0.244733	0.178915	0.306311
Clustering-based subsystems	Putative asociate of RNA polymerase sigma-54 factor rpoN	CBSS-316057.3.peg.1308	132	3	52885	23953	0.249598	0.0125245	0.249598	0.0125245	0.237074	1.02187e-17	8.59045e-17	0.237074	0.191072	0.284099
Fatty Acids and Lipids	Fatty Acids and Lipids	Polyhydroxybutyrate_metabolism	132	4	52885	23953	0.249598	0.0166994	0.249598	0.0166994	0.232899	1.01851e-16	7.73362e-16	0.232899	0.185844	0.280315
Potassium metabolism	Potassium metabolism	Glutathione-regulated_potassium-efflux_system_and_associated_functions	195	33	52885	23953	0.368725	0.13777	0.368725	0.13777	0.230955	6.88984e-09	1.88577e-08	0.230955	0.157356	0.29907
Sulfur Metabolism	Inorganic sulfur assimilation	Inorganic_Sulfur_Assimilation	128	3	52885	23953	0.242035	0.0125245	0.242035	0.0125245	0.22951	2.4969e-17	2.02666e-16	0.22951	0.184055	0.275901
Regulation and Cell signaling	Regulation and Cell signaling	cAMP_signaling_in_bacteria	173	24	52885	23953	0.327125	0.100196	0.327125	0.100196	0.226929	6.04041e-10	2.03117e-09	0.226929	0.160378	0.288781
Unclassified	Unclassified	Branched_chain_amino_acid_degradation_regulons	167	22	52885	23953	0.31578	0.0918465	0.31578	0.0918465	0.223933	4.13723e-10	1.45349e-09	0.223933	0.15918	0.28419
Unclassified	Unclassified	YgfZ-Fe-S	136	8	52885	23953	0.257162	0.0333987	0.257162	0.0333987	0.223763	6.80182e-14	4.06863e-13	0.223763	0.172458	0.273498
Motility and Chemotaxis	Flagellar motility in Prokaryota	Flagellum	175	27	52885	23953	0.330907	0.112721	0.330907	0.112721	0.218186	6.87548e-09	1.88577e-08	0.218186	0.149684	0.281569
RNA Metabolism	RNA processing and modification	RNA_processing_and_degradation,_bacterial	209	43	52885	23953	0.395197	0.179518	0.395197	0.179518	0.215679	5.20958e-07	1.04808e-06	0.215679	0.135893	0.289207
Sulfur Metabolism	Organic sulfur assimilation	Alkanesulfonate_assimilation	107	2	52885	23953	0.202326	0.00834968	0.202326	0.00834968	0.193976	3.29355e-15	2.21501e-14	0.193976	0.152717	0.236593
Metabolism of Aromatic Compounds	Metabolism of Aromatic Compounds	Benzoate_transport_and_degradation_cluster	99	0	52885	23953	0.187199	0	0.187199	0	0.187199	1.0792e-16	7.7627e-16	0.187199	0.15016	0.227833
Nucleosides and Nucleotides	Nucleosides and Nucleotides	Hydantoin_metabolism	107	5	52885	23953	0.202326	0.0208742	0.202326	0.0208742	0.181452	2.44444e-12	1.19855e-11	0.181452	0.136757	0.225204
Virulence	Resistance to antibiotics and toxic compounds	Multidrug_Resistance_Efflux_Pumps	120	11	52885	23953	0.226907	0.0459233	0.226907	0.0459233	0.180984	5.5349e-10	1.88816e-09	0.180984	0.129084	0.22973
Amino Acids and Derivatives	Histidine Metabolism	Histidine_Degradation	101	3	52885	23953	0.19098	0.0125245	0.19098	0.0125245	0.178456	4.13613e-13	2.07145e-12	0.178456	0.136859	0.220284
Clustering-based subsystems	Clustering-based subsystems	CBSS-281090.3.peg.464	95	1	52885	23953	0.179635	0.00417484	0.179635	0.00417484	0.17546	2.02504e-14	1.28828e-13	0.17546	0.13745	0.215631
Amino Acids and Derivatives	Aromatic amino acids and derivatives	Chorismate_Synthesis	91	1	52885	23953	0.172071	0.00417484	0.172071	0.00417484	0.167897	9.33866e-14	4.99586e-13	0.167897	0.13054	0.207311
Macromolecular Synthesis	Control of Macromolecuar Synthesis	CBSS-243277.1.peg.511	137	22	52885	23953	0.259053	0.0918465	0.259053	0.0918465	0.167206	7.19175e-07	1.41069e-06	0.167206	0.105438	0.22368
Metabolism of Aromatic Compounds	Peripheral pathways for catabolism of aromatic compounds	Benzoate_degradation	90	1	52885	23953	0.170181	0.00417484	0.170181	0.00417484	0.166006	9.03223e-14	4.9443e-13	0.166006	0.128814	0.205228
Respiration	Respiration	Biogenesis_of_cbb3-type_cytochrome_c_oxidases	81	0	52885	23953	0.153163	0	0.153163	0	0.153163	8.65431e-14	4.85022e-13	0.153163	0.119241	0.190307
Protein Metabolism	Protein biosynthesis	Translation_elongation_factor_G_family	117	17	52885	23953	0.221235	0.0709723	0.221235	0.0709723	0.150262	8.41623e-07	1.61061e-06	0.150262	0.0940563	0.201553
Cell Wall and Capsule	Capsular and extracellular polysacchrides	dTDP-rhamnose_synthesis	88	4	52885	23953	0.166399	0.0166994	0.166399	0.0166994	0.149699	2.31487e-10	8.78847e-10	0.149699	0.108857	0.189587
Clustering-based subsystems	Tricarboxylate transporter	CBSS-49338.1.peg.459	153	34	52885	23953	0.289307	0.141945	0.289307	0.141945	0.147362	7.05158e-05	9.87996e-05	0.147362	0.0769115	0.211242
Carbohydrates	Di- and oligosaccharides	Trehalose_Biosynthesis	80	1	52885	23953	0.151272	0.00417484	0.151272	0.00417484	0.147097	5.17763e-12	2.2995e-11	0.147097	0.111591	0.184342
Metabolism of Aromatic Compounds	Peripheral pathways for catabolism of aromatic compounds	Phenylpropanoid_compound_degradation	79	1	52885	23953	0.149381	0.00417484	0.149381	0.00417484	0.145206	4.9493e-12	2.24036e-11	0.145206	0.109872	0.182246
RNA Metabolism	RNA processing and modification	tRNA_modification_E.coli	114	17	52885	23953	0.215562	0.0709723	0.215562	0.0709723	0.14459	1.70953e-06	3.11935e-06	0.14459	0.0887167	0.195443
Virulence	Resistance to antibiotics and toxic compounds	Tetracycline_resistance,_ribosome_protection_type	78	1	52885	23953	0.14749	0.00417484	0.14749	0.00417484	0.143315	8.02055e-12	3.43257e-11	0.143315	0.108155	0.18015
DNA Metabolism	DNA Metabolism	Restriction-Modification_System	89	7	52885	23953	0.16829	0.0292239	0.16829	0.0292239	0.139066	2.56518e-08	6.16126e-08	0.139066	0.0948064	0.180636
Respiration	Electron accepting reactions	Terminal_cytochrome_oxidases	81	4	52885	23953	0.153163	0.0166994	0.153163	0.0166994	0.136463	2.35316e-09	7.28812e-09	0.136463	0.0966845	0.175
Carbohydrates	Monosaccharides	Xylose_utilization	79	4	52885	23953	0.149381	0.0166994	0.149381	0.0166994	0.132681	6.41557e-09	1.81873e-08	0.132681	0.0932109	0.170823
Amino Acids and Derivatives	Lysine, threonine, methionine, and cysteine	Lysine_degradation	103	15	52885	23953	0.194762	0.0626226	0.194762	0.0626226	0.13214	5.37518e-06	9.03738e-06	0.13214	0.0790366	0.180302
Sulfur Metabolism	Organic sulfur assimilation	Utilization_of_glutathione_as_a_sulphur_source	67	0	52885	23953	0.12669	0	0.12669	0	0.12669	2.51887e-11	1.00492e-10	0.12669	0.0953769	0.160843
Amino Acids and Derivatives	Aromatic amino acids and derivatives	Aromatic_amino_acid_interconversions_with_aryl_acids	69	1	52885	23953	0.130472	0.00417484	0.130472	0.00417484	0.126297	2.84479e-10	1.03019e-09	0.126297	0.0927275	0.161221
Metabolism of Aromatic Compounds	Metabolism of central aromatic intermediates	Central_meta-cleavage_pathway_of_aromatic_compound_degradation	73	3	52885	23953	0.138035	0.0125245	0.138035	0.0125245	0.125511	5.6989e-09	1.6359e-08	0.125511	0.0882698	0.161933
Amino Acids and Derivatives	Arginine; urea cycle, polyamines	Arginine_and_Ornithine_Degradation	83	9	52885	23953	0.156944	0.0375736	0.156944	0.0375736	0.119371	2.28998e-06	4.02259e-06	0.119371	0.0739513	0.160931
Clustering-based subsystems	Clustering-based subsystems	CBSS-314269.3.peg.1840	65	1	52885	23953	0.122908	0.00417484	0.122908	0.00417484	0.118733	1.31241e-09	4.2318e-09	0.118733	0.0858915	0.152769
Motility and Chemotaxis	Motility and Chemotaxis	Bacterial_Chemotaxis	95	15	52885	23953	0.179635	0.0626226	0.179635	0.0626226	0.117012	2.99257e-05	4.32151e-05	0.117012	0.0648483	0.163912
Sulfur Metabolism	Sulfur Metabolism	Sulfur_oxidation	80	9	52885	23953	0.151272	0.0375736	0.151272	0.0375736	0.113698	4.97993e-06	8.43308e-06	0.113698	0.0686841	0.154707
Cell Wall and Capsule	Gram-Negative cell wall components	Lipopolysaccharide_assembly	73	6	52885	23953	0.138035	0.0250491	0.138035	0.0250491	0.112986	6.28018e-07	1.24223e-06	0.112986	0.072089	0.150969
Carbohydrates	Sugar alcohols	Hexitol_degradation	114	25	52885	23953	0.215562	0.104371	0.215562	0.104371	0.111191	0.000635438	0.000726079	0.111191	0.0498074	0.166043
Cell Wall and Capsule	Gram-Negative cell wall components	Lipid_A-Ara4N_pathway_(_Polymyxin_resistance_)	63	2	52885	23953	0.119126	0.00834968	0.119126	0.00834968	0.110777	1.99625e-08	4.84419e-08	0.110777	0.0766645	0.144693
Clustering-based subsystems	Clustering-based subsystems	CBSS-342610.3.peg.1794	71	6	52885	23953	0.134254	0.0250491	0.134254	0.0250491	0.109205	1.49468e-06	2.76251e-06	0.109205	0.068605	0.146783
Membrane Transport	ABC transporters	ABC_transporter_oligopeptide_(TC_3.A.1.5.1)	77	9	52885	23953	0.145599	0.0375736	0.145599	0.0375736	0.108025	1.07675e-05	1.72416e-05	0.108025	0.0634198	0.148476
Protein Metabolism	Secretion	General_Secretion_Pathway	68	5	52885	23953	0.128581	0.0208742	0.128581	0.0208742	0.107707	7.56359e-07	1.45931e-06	0.107707	0.0687292	0.144108
Carbohydrates	Fermentation	Acetoin,_butanediol_metabolism	69	6	52885	23953	0.130472	0.0250491	0.130472	0.0250491	0.105423	2.23208e-06	3.96525e-06	0.105423	0.0651227	0.142593
Unclassified	Unclassified	CBSS-412883.3.peg.2513	73	8	52885	23953	0.138035	0.0333987	0.138035	0.0333987	0.104637	1.00029e-05	1.61268e-05	0.104637	0.0615923	0.143746
Membrane Transport	ABC transporters	ABC_transporter_glutamate_aspartate_(TC_3.A.1.3.4)	55	0	52885	23953	0.103999	0	0.103999	0	0.103999	1.47339e-09	4.68668e-09	0.103999	0.0750775	0.135331
Carbohydrates	Organic acids	Propionyl-CoA_to_Succinyl-CoA_Module	57	1	52885	23953	0.107781	0.00417484	0.107781	0.00417484	0.103606	1.42489e-08	3.64562e-08	0.103606	0.0722605	0.135782
Regulation and Cell signaling	Regulation and Cell signaling	Stringent_Response,_(p)ppGpp_metabolism	61	3	52885	23953	0.115345	0.0125245	0.115345	0.0125245	0.10282	2.3926e-07	4.98391e-07	0.10282	0.0675787	0.136625
RNA Metabolism	RNA processing and modification	ATP-dependent_RNA_helicases,_bacterial	83	13	52885	23953	0.156944	0.054273	0.156944	0.054273	0.102671	9.29758e-05	0.000126503	0.102671	0.0536182	0.146475
Stress Response	Oxidative stress	Glutathione_Redox_Metabolism	54	0	52885	23953	0.102108	0	0.102108	0	0.102108	2.40116e-09	7.3402e-09	0.102108	0.0733932	0.133192
RNA Metabolism	RNA processing and modification	Polyadenylation_bacterial	71	8	52885	23953	0.134254	0.0333987	0.134254	0.0333987	0.100855	1.46083e-05	2.24742e-05	0.100855	0.0580933	0.139573
Stress Response	Stress Response	Carbon_Starvation	55	2	52885	23953	0.103999	0.00834968	0.103999	0.00834968	0.0956496	3.64096e-07	7.38815e-07	0.0956496	0.0629719	0.127695
Protein Metabolism	Protein degradation	Proteolysis_in_bacteria,_ATP-dependent	56	3	52885	23953	0.10589	0.0125245	0.10589	0.0125245	0.0933656	1.50223e-06	2.76251e-06	0.0933656	0.058984	0.126009
Carbohydrates	Sugar alcohols	Di-Inositol-Phosphate_biosynthesis	56	4	52885	23953	0.10589	0.0166994	0.10589	0.0166994	0.0891908	8.22878e-06	1.3545e-05	0.0891908	0.0534127	0.122395
Virulence	Type III, Type IV, ESAT secretion systems	Type_IV_pilus	54	4	52885	23953	0.102108	0.0166994	0.102108	0.0166994	0.085409	1.24721e-05	1.957e-05	0.085409	0.0499656	0.118144
Carbohydrates	Fermentation	Fermentations:_Lactate	57	7	52885	23953	0.107781	0.0292239	0.107781	0.0292239	0.0785571	0.000214436	0.00027137	0.0785571	0.0389272	0.113771
Amino Acids and Derivatives	Branched-chain amino acids	Isoleucine_degradation	50	4	52885	23953	0.0945448	0.0166994	0.0945448	0.0166994	0.0778454	4.61794e-05	6.628e-05	0.0778454	0.0430782	0.109617
Amino Acids and Derivatives	Proline and 4-hydroxyproline	Proline_Synthesis	56	8	52885	23953	0.10589	0.0333987	0.10589	0.0333987	0.0724914	0.000671668	0.000763769	0.0724914	0.0318956	0.108109
Unclassified	Unclassified	USS-DB-7	57	9	52885	23953	0.107781	0.0375736	0.107781	0.0375736	0.0702075	0.0013148	0.00141317	0.0702075	0.0283967	0.106674
Stress Response	Stress Response	Flavohaemoglobin	52	7	52885	23953	0.0983266	0.0292239	0.0983266	0.0292239	0.0691027	0.00100854	0.00110932	0.0691027	0.0302313	0.103199
Nitrogen Metabolism	Nitrogen Metabolism	Cyanate_hydrolysis	53	9	52885	23953	0.100217	0.0375736	0.100217	0.0375736	0.0626439	0.00368041	0.00367081	0.0626439	0.0214072	0.0982513
Clustering-based subsystems	Clustering-based subsystems	CBSS-56780.10.peg.1536	65	59	52885	23953	0.122908	0.246316	0.122908	0.246316	-0.123408	0.000136857	0.000178967	-0.123408	-0.199412	-0.0586508
Clustering-based subsystems	Biosynthesis of galactoglycans and related lipopolysacharides	CBSS-258594.1.peg.3339	64	60	52885	23953	0.121017	0.250491	0.121017	0.250491	-0.129473	6.13823e-05	8.70915e-05	-0.129473	-0.20589	-0.0643856
Cofactors, Vitamins, Prosthetic Groups, Pigments	Riboflavin, FMN, FAD	Riboflavin,_FMN_and_FAD_metabolism	50	54	52885	23953	0.0945448	0.225441	0.0945448	0.225441	-0.130897	1.09735e-05	1.74527e-05	-0.130897	-0.203159	-0.0703068
Stress Response	Stress Response	Acid_resistance_mechanisms	37	50	52885	23953	0.0699631	0.208742	0.0699631	0.208742	-0.138779	5.67085e-07	1.13121e-06	-0.138779	-0.207829	-0.0818958
Carbohydrates	Central carbohydrate metabolism	Pyruvate_Alanine_Serine_Interconversions	54	61	52885	23953	0.102108	0.254665	0.102108	0.254665	-0.152557	1.40254e-06	2.62013e-06	-0.152557	-0.228679	-0.0882102
Cofactors, Vitamins, Prosthetic Groups, Pigments	Quinone cofactors	Menaquinone_and_Phylloquinone_Biosynthesis	62	73	52885	23953	0.117236	0.304763	0.117236	0.304763	-0.187528	3.82264e-08	8.82148e-08	-0.187528	-0.269883	-0.117037
Respiration	Respiration	Cytochrome_B6-F_complex	3	51	52885	23953	0.00567269	0.212917	0.00567269	0.212917	-0.207244	1.22199e-22	1.59799e-21	-0.207244	-0.274244	-0.155141
Amino Acids and Derivatives	Osmotic stress	Choline_and_Betaine_Uptake_and_Betaine_Biosynthesis	71	82	52885	23953	0.134254	0.342337	0.134254	0.342337	-0.208084	1.16072e-08	3.00238e-08	-0.208084	-0.295	-0.132982
Carbohydrates	CO2 fixation	Photorespiration_(oxidative_C2_cycle)	12	57	52885	23953	0.0226907	0.237966	0.0226907	0.237966	-0.215275	1.47889e-18	1.39243e-17	-0.215275	-0.286135	-0.158449
Cofactors, Vitamins, Prosthetic Groups, Pigments	Biotin	Biotin_biosynthesis	38	71	52885	23953	0.071854	0.296414	0.071854	0.296414	-0.22456	3.60755e-13	1.84601e-12	-0.22456	-0.304251	-0.157651
Clustering-based subsystems	Clustering-based subsystems	Conserved_gene_cluster_associated_with_Met-tRNA_formyltransferase	111	105	52885	23953	0.209889	0.438358	0.209889	0.438358	-0.228469	8.83931e-08	2.00061e-07	-0.228469	-0.327081	-0.141178
Unclassified	Unclassified	TrmE_experimental	112	108	52885	23953	0.21178	0.450883	0.21178	0.450883	-0.239103	3.18135e-08	7.4884e-08	-0.239103	-0.338873	-0.150699
Virulence	Iron Scavenging Mechanisms	Transport_of_Iron	45	80	52885	23953	0.0850903	0.333987	0.0850903	0.333987	-0.248897	6.91401e-14	4.06863e-13	-0.248897	-0.333139	-0.177345
Clustering-based subsystems	Clustering-based subsystems	CBSS-261591.3.peg.3916	68	91	52885	23953	0.128581	0.379911	0.128581	0.379911	-0.25133	1.25211e-11	5.17067e-11	-0.25133	-0.34176	-0.173029
Clustering-based subsystems	Hypothetical protein possible functionally linked with Alanyl-tRNA synthetase	CBSS-257314.1.peg.488	65	90	52885	23953	0.122908	0.375736	0.122908	0.375736	-0.252828	5.89026e-12	2.56755e-11	-0.252828	-0.342651	-0.175205
Nitrogen Metabolism	Nitrogen Metabolism	Allantoin_degradation	82	98	52885	23953	0.155053	0.409135	0.155053	0.409135	-0.254081	1.33436e-10	5.14897e-10	-0.254081	-0.348199	-0.171842
Cofactors, Vitamins, Prosthetic Groups, Pigments	Thiamine and thiamine pyrophosphate	Thiamin_biosynthesis	110	112	52885	23953	0.207998	0.467582	0.207998	0.467582	-0.259584	2.50065e-09	7.45082e-09	-0.259584	-0.36067	-0.169993
Carbohydrates	CO2 fixation	Calvin-Benson_cycle	126	120	52885	23953	0.238253	0.500981	0.238253	0.500981	-0.262728	1.04377e-08	2.72985e-08	-0.262728	-0.367584	-0.169197
Cell Division and Cell Cycle	Cell cycle in Prokaryota	Cyanobacterial_Circadian_Clock	7	68	52885	23953	0.0132363	0.283889	0.0132363	0.283889	-0.270653	5.41646e-27	9.80731e-26	-0.270653	-0.346776	-0.209147
Membrane Transport	Membrane Transport	Transport_of_Zinc	29	78	52885	23953	0.054836	0.325638	0.054836	0.325638	-0.270802	8.92045e-19	8.74891e-18	-0.270802	-0.353051	-0.201905
Clustering-based subsystems	Clustering-based subsystems	Competence_or_DNA_damage-inducible_protein_CinA_and_related_protein_families	141	129	52885	23953	0.266616	0.538555	0.266616	0.538555	-0.271938	1.54803e-08	3.87641e-08	-0.271938	-0.380701	-0.174391
Clustering-based subsystems	Lysine, threonine, methionine, and cysteine	CBSS-84588.1.peg.1247	0	70	52885	23953	0	0.292239	0	0.292239	-0.292239	3.42527e-36	1.00782e-34	-0.292239	-0.369027	-0.230961
Clustering-based subsystems	Clustering-based subsystems	EC699-706	19	81	52885	23953	0.035927	0.338162	0.035927	0.338162	-0.302235	1.1245e-24	1.557e-23	-0.302235	-0.385154	-0.233238
Protein Metabolism	Protein biosynthesis	Ribosome_biogenesis_bacterial	46	94	52885	23953	0.0869812	0.392435	0.0869812	0.392435	-0.305454	3.18936e-18	2.88741e-17	-0.305454	-0.395642	-0.228187
DNA Metabolism	DNA repair	DNA_Repair_Base_Excision	99	123	52885	23953	0.187199	0.513506	0.187199	0.513506	-0.326307	1.06734e-13	5.583e-13	-0.326307	-0.43059	-0.233966
Carbohydrates	Central carbohydrate metabolism	Glycogen_metabolism	13	87	52885	23953	0.0245816	0.363211	0.0245816	0.363211	-0.33863	4.91079e-31	1.05084e-29	-0.33863	-0.423795	-0.267808
Amino Acids and Derivatives	Alanine, serine, and glycine	Glycine_cleavage_system	190	177	52885	23953	0.35927	0.738947	0.35927	0.738947	-0.379677	1.04316e-11	4.38471e-11	-0.379677	-0.505619	-0.264947
Carbohydrates	Di- and oligosaccharides	Sucrose_Metabolism	94	136	52885	23953	0.177744	0.567779	0.177744	0.567779	-0.390034	3.6321e-18	3.16644e-17	-0.390034	-0.498411	-0.293906
Unclassified	Unclassified	Experimental-Ubiquinone_BiosynthesisVDC	169	185	52885	23953	0.319561	0.772346	0.319561	0.772346	-0.452785	1.66657e-16	1.15378e-15	-0.452785	-0.579905	-0.337256
Photosynthesis	Electron transport and photophosphorylation	Photosystem_I	1	115	52885	23953	0.0018909	0.480107	0.0018909	0.480107	-0.478216	4.05249e-57	4.76947e-55	-0.478216	-0.57407	-0.397783
Clustering-based subsystems	Sarcosine oxidase	CBSS-188.1.peg.6170	15	125	52885	23953	0.0283634	0.521855	0.0283634	0.521855	-0.493492	9.21333e-47	4.33735e-45	-0.493492	-0.593633	-0.407837
Carbohydrates	CO2 fixation	CO2_uptake,_carboxysome	35	138	52885	23953	0.0661813	0.576128	0.0661813	0.576128	-0.509947	1.36899e-39	4.60341e-38	-0.509947	-0.615684	-0.418
Cofactors, Vitamins, Prosthetic Groups, Pigments	Isoprenoids	Carotenoids	38	154	52885	23953	0.071854	0.642926	0.071854	0.642926	-0.571072	1.42468e-44	5.58912e-43	-0.571072	-0.682226	-0.473722
Photosynthesis	Electron transport and photophosphorylation	Photosystem_II	26	155	52885	23953	0.0491633	0.647101	0.0491633	0.647101	-0.597937	3.1572e-52	1.85789e-50	-0.597937	-0.708797	-0.501266
Cofactors, Vitamins, Prosthetic Groups, Pigments	Tetrapyrroles	Chlorophyll_Biosynthesis	254	282	52885	23953	0.480287	1.17731	0.480287	1.17731	-0.697018	7.18579e-25	1.05714e-23	-0.697018	-0.851916	-0.553636
Cofactors, Vitamins, Prosthetic Groups, Pigments	Tetrapyrroles	Coenzyme_B12_biosynthesis	33	210	52885	23953	0.0623995	0.876717	0.0623995	0.876717	-0.814317	8.56325e-72	2.01566e-69	-0.814317	-0.941775	-0.701043
